# Supplementary material for: Cognitive functioning in untreated glioma patients: The limited predictive value of clinical variables
Source: Neuro Oncol. 2023 Dec 1;26(4):670–83. doi: 10.1093/neuonc/noad221 (PMC10995520; doi:10.1093/neuonc/noad221)
Supplement: noad221_suppl_Supplementary_Data_S1 [file noad221_suppl_supplementary_data_s1.xlsx]

## Sheet: Sheet1
Dichotomous or continuous	Outcome measure	model	train mean r2	train std r2	test mean r2	test std r2	Reliable performance	train mean accuracy	train std accuracy	test mean accuracy	test std accuracy	train mean precision	train std precision	test mean precision	test std precision	train mean recall	train std recall	test mean recall	test std recall	train mean f1	train std f1	test mean f1	test std f1	f1 random	Reliable performance	best_params
Continuous outcomes	Continuous performance	ARDRegression	0.13185	0.0159225	-0.0137811	0.112813	FALSE																			{'imputer': IterativeImputer(max_iter=30), 'model__alpha_1': 0.1, 'model__alpha_2': 1e-18, 'model__lambda_1': 1e-18, 'model__lambda_2': 0.001, 'oversample': 'passthrough'}
Continuous outcomes	Continuous performance	BayesianRidge	0.113572	0.016865	-0.00858209	0.101145	FALSE																			{'imputer': IterativeImputer(max_iter=30), 'model__alpha_1': 0.1, 'model__alpha_2': 1e-18, 'model__lambda_1': 1e-18, 'model__lambda_2': 0.001, 'oversample': 'passthrough'}
Continuous outcomes	Continuous performance	DecisionTreeRegressor	0.0552991	0.0339269	-0.0654341	0.0948185	FALSE																			{'imputer': IterativeImputer(max_iter=30), 'model__max_depth': 2, 'model__max_features': 4, 'model__min_samples_leaf': 15, 'oversample': 'passthrough'}
Continuous outcomes	Continuous performance	ElasticNet	0.107749	0.0196293	0.00516162	0.0852369	FALSE																			{'imputer': IterativeImputer(max_iter=30), 'model__alpha': 1, 'model__l1_ratio': 0, 'oversample': 'passthrough'}
Continuous outcomes	Continuous performance	GPR	0.122671	0.0430555	-0.0150688	0.0920665	FALSE																			{'imputer': IterativeImputer(max_iter=30), 'model__alpha': 0.7, 'model__kernel': 1**2 * RBF(length_scale=0.01) + WhiteKernel(noise_level=1), 'oversample': 'passthrough'}
Continuous outcomes	Continuous performance	KNeighborsRegressor	0.0977877	0.0254175	0.000363007	0.0789535	FALSE																			{'imputer': IterativeImputer(max_iter=30), 'model__n_neighbors': 30, 'oversample': 'passthrough'}
Continuous outcomes	Continuous performance	PLSRegression	0.0937101	0.0130593	-0.00699917	0.128511	FALSE																			{'imputer': IterativeImputer(max_iter=30), 'model__n_components': 1, 'oversample': 'passthrough'}
Continuous outcomes	Continuous performance	RandomForestRegressor	0.325708	0.246369	-0.0433664	0.121807	FALSE																			{'imputer': IterativeImputer(max_iter=30), 'model__max_depth': 2, 'model__max_features': 8, 'model__min_samples_leaf': 15, 'model__n_estimators': 5, 'oversample': 'passthrough'}
Continuous outcomes	Continuous performance	Regression	0.157546	0.013713	-0.0521191	0.171644	FALSE																			{'imputer': IterativeImputer(max_iter=30), 'oversample': 'passthrough'}
Continuous outcomes	Continuous performance	SVR	0.262989	0.0867054	-0.0236891	0.129119	FALSE																			{'imputer': IterativeImputer(max_iter=30), 'model__C': 0.9, 'model__epsilon': 1, 'model__kernel': 'poly', 'oversample': 'passthrough'}
Continuous outcomes	Continuous performance	XGB Linear	0.108788	0.0145937	-0.00337011	0.0893714	FALSE																			{'imputer': 'passthrough', 'model__alpha': 0.01, 'model__booster': 'gblinear', 'model__lambda': 1, 'oversample': 'passthrough'}
Continuous outcomes	Continuous performance	XGB Tree	0.0395876	0.0993229	-0.12796	0.14001	FALSE																			{'imputer': 'passthrough', 'model__alpha': 0.2, 'model__booster': 'gbtree', 'model__eta': 0.2, 'model__gpu_id': 1, 'model__lambda': 0.2, 'model__learning_rate': 0.01, 'model__max_depth': 2, 'model__tree_method': 'gpu_hist', 'oversample': 'passthrough'}
Continuous outcomes	Finger tapping	ARDRegression	0.140405	0.0236765	-0.0122291	0.133404	FALSE																			{'imputer': IterativeImputer(max_iter=30), 'model__alpha_1': 1e-18, 'model__alpha_2': 0.1, 'model__lambda_1': 0.1, 'model__lambda_2': 0.001, 'oversample': 'passthrough'}
Continuous outcomes	Finger tapping	BayesianRidge	0.128004	0.0199714	-0.0118611	0.0982872	FALSE																			{'imputer': IterativeImputer(max_iter=30), 'model__alpha_1': 1e-18, 'model__alpha_2': 0.1, 'model__lambda_1': 1e-18, 'model__lambda_2': 0.001, 'oversample': 'passthrough'}
Continuous outcomes	Finger tapping	DecisionTreeRegressor	0.0774973	0.0466001	-0.0665867	0.124682	FALSE																			{'imputer': IterativeImputer(max_iter=30), 'model__max_depth': 5, 'model__max_features': 4, 'model__min_samples_leaf': 40, 'oversample': 'passthrough'}
Continuous outcomes	Finger tapping	ElasticNet	0.113345	0.0299549	-0.00912727	0.0933806	FALSE																			{'imputer': IterativeImputer(max_iter=30), 'model__alpha': 1, 'model__l1_ratio': 0, 'oversample': 'passthrough'}
Continuous outcomes	Finger tapping	GPR	0.128899	0.0428616	-0.0240343	0.110128	FALSE																			{'imputer': IterativeImputer(max_iter=30), 'model__alpha': 1, 'model__kernel': 1**2 * RBF(length_scale=0.01) + WhiteKernel(noise_level=1), 'oversample': 'passthrough'}
Continuous outcomes	Finger tapping	KNeighborsRegressor	0.0662348	0.0197782	-0.0091049	0.0888097	FALSE																			{'imputer': IterativeImputer(max_iter=30), 'model__n_neighbors': 30, 'oversample': 'passthrough'}
Continuous outcomes	Finger tapping	PLSRegression	0.115225	0.0279544	-0.0604846	0.167671	FALSE																			{'imputer': IterativeImputer(max_iter=30), 'model__n_components': 1, 'oversample': 'passthrough'}
Continuous outcomes	Finger tapping	RandomForestRegressor	0.180523	0.127192	-0.0325848	0.131642	FALSE																			{'imputer': IterativeImputer(max_iter=30), 'model__max_depth': 5, 'model__max_features': 8, 'model__min_samples_leaf': 40, 'model__n_estimators': 5, 'oversample': 'passthrough'}
Continuous outcomes	Finger tapping	Regression	0.180118	0.0142478	-0.0541509	0.173657	FALSE																			{'imputer': IterativeImputer(max_iter=30), 'oversample': 'passthrough'}
Continuous outcomes	Finger tapping	SVR	0.147254	0.0825777	-0.0352034	0.126077	FALSE																			{'imputer': IterativeImputer(max_iter=30), 'model__C': 0.01, 'model__epsilon': 0, 'model__kernel': 'linear', 'oversample': 'passthrough'}
Continuous outcomes	Finger tapping	XGB Linear	0.114898	0.0252165	-0.011344	0.0976842	FALSE																			{'imputer': 'passthrough', 'model__alpha': 0.01, 'model__booster': 'gblinear', 'model__lambda': 1, 'oversample': 'passthrough'}
Continuous outcomes	Finger tapping	XGB Tree	0.251012	0.367982	-0.194672	0.274775	FALSE																			{'imputer': 'passthrough', 'model__alpha': 0.8, 'model__booster': 'gbtree', 'model__eta': 0.2, 'model__gpu_id': 1, 'model__lambda': 0.8, 'model__learning_rate': 0.01, 'model__max_depth': 2, 'model__tree_method': 'gpu_hist', 'oversample': 'passthrough'}
Continuous outcomes	Number of tests	ARDRegression	0.282358	0.0168907	0.118621	0.173374	FALSE																			{'imputer': IterativeImputer(max_iter=30), 'model__alpha_1': 1e-18, 'model__alpha_2': 0.1, 'model__lambda_1': 0.001, 'model__lambda_2': 1e-18, 'oversample': 'passthrough'}
Continuous outcomes	Number of tests	BayesianRidge	0.279938	0.017974	0.136888	0.164061	FALSE																			{'imputer': IterativeImputer(max_iter=30), 'model__alpha_1': 1e-18, 'model__alpha_2': 0.1, 'model__lambda_1': 0.1, 'model__lambda_2': 1e-18, 'oversample': 'passthrough'}
Continuous outcomes	Number of tests	DecisionTreeRegressor	0.184346	0.0717648	0.0169473	0.180517	FALSE																			{'imputer': IterativeImputer(max_iter=30), 'model__max_depth': 8, 'model__max_features': 8, 'model__min_samples_leaf': 40, 'oversample': 'passthrough'}
Continuous outcomes	Number of tests	ElasticNet	0.251744	0.0274888	0.139458	0.150297	FALSE																			{'imputer': IterativeImputer(max_iter=30), 'model__alpha': 1, 'model__l1_ratio': 0.01, 'oversample': 'passthrough'}
Continuous outcomes	Number of tests	GPR	0.271016	0.0327913	0.136902	0.160456	FALSE																			{'imputer': IterativeImputer(max_iter=30), 'model__alpha': 3, 'model__kernel': 1**2 * RBF(length_scale=0.01) + WhiteKernel(noise_level=1), 'oversample': 'passthrough'}
Continuous outcomes	Number of tests	KNeighborsRegressor	0.230406	0.0366998	0.104921	0.15515	FALSE																			{'imputer': IterativeImputer(max_iter=30), 'model__n_neighbors': 30, 'oversample': 'passthrough'}
Continuous outcomes	Number of tests	PLSRegression	0.238958	0.023195	0.115688	0.213475	FALSE																			{'imputer': IterativeImputer(max_iter=30), 'model__n_components': 1, 'oversample': 'passthrough'}
Continuous outcomes	Number of tests	RandomForestRegressor	0.628798	0.163261	0.122602	0.147258	FALSE																			{'imputer': IterativeImputer(max_iter=30), 'model__max_depth': 10, 'model__max_features': 1, 'model__min_samples_leaf': 1, 'model__n_estimators': 300, 'oversample': 'passthrough'}
Continuous outcomes	Number of tests	Regression	0.300874	0.0167333	0.0624816	0.220763	FALSE																			{'imputer': IterativeImputer(max_iter=30), 'oversample': 'passthrough'}
Continuous outcomes	Number of tests	SVR	0.288595	0.0865133	0.124701	0.158	FALSE																			{'imputer': IterativeImputer(max_iter=30), 'model__C': 0.5, 'model__epsilon': 1, 'model__kernel': 'sigmoid', 'oversample': 'passthrough'}
Continuous outcomes	Number of tests	XGB Linear	0.250876	0.0219461	0.135716	0.132059	TRUE																			{'imputer': 'passthrough', 'model__alpha': 0.1, 'model__booster': 'gblinear', 'model__lambda': 0.5, 'oversample': 'passthrough'}
Continuous outcomes	Number of tests	XGB Tree	0.201383	0.144972	-0.00569303	0.147347	FALSE																			{'imputer': 'passthrough', 'model__alpha': 0.2, 'model__booster': 'gbtree', 'model__eta': 0.2, 'model__gpu_id': 1, 'model__lambda': 0.8, 'model__learning_rate': 0.01, 'model__max_depth': 2, 'model__tree_method': 'gpu_hist', 'oversample': 'passthrough'}
Continuous outcomes	Shifting attention	ARDRegression	0.161553	0.0187543	0.010049	0.128795	FALSE																			{'imputer': IterativeImputer(max_iter=30), 'model__alpha_1': 1e-18, 'model__alpha_2': 0.1, 'model__lambda_1': 1e-18, 'model__lambda_2': 1e-18, 'oversample': 'passthrough'}
Continuous outcomes	Shifting attention	BayesianRidge	0.142448	0.0143403	0.0283255	0.0980503	FALSE																			{'imputer': IterativeImputer(max_iter=30), 'model__alpha_1': 1e-18, 'model__alpha_2': 0.1, 'model__lambda_1': 0.1, 'model__lambda_2': 0.001, 'oversample': 'passthrough'}
Continuous outcomes	Shifting attention	DecisionTreeRegressor	0.0879273	0.0375752	-0.0576427	0.142128	FALSE																			{'imputer': IterativeImputer(max_iter=30), 'model__max_depth': 15, 'model__max_features': 1, 'model__min_samples_leaf': 40, 'oversample': 'passthrough'}
Continuous outcomes	Shifting attention	ElasticNet	0.135918	0.0136517	0.0367916	0.121574	FALSE																			{'imputer': IterativeImputer(max_iter=30), 'model__alpha': 1, 'model__l1_ratio': 0, 'oversample': 'passthrough'}
Continuous outcomes	Shifting attention	GPR	0.143219	0.0169288	0.0291383	0.0978666	FALSE																			{'imputer': IterativeImputer(max_iter=30), 'model__alpha': 0.7, 'model__kernel': 1**2 * RBF(length_scale=0.01) + WhiteKernel(noise_level=1), 'oversample': 'passthrough'}
Continuous outcomes	Shifting attention	KNeighborsRegressor	0.108206	0.0184957	0.0177863	0.118199	FALSE																			{'imputer': IterativeImputer(max_iter=30), 'model__n_neighbors': 60, 'oversample': 'passthrough'}
Continuous outcomes	Shifting attention	PLSRegression	0.111141	0.00987132	0.0275434	0.145865	FALSE																			{'imputer': IterativeImputer(max_iter=30), 'model__n_components': 1, 'oversample': 'passthrough'}
Continuous outcomes	Shifting attention	RandomForestRegressor	0.366191	0.238317	0.0056247	0.100261	FALSE																			{'imputer': IterativeImputer(max_iter=30), 'model__max_depth': 2, 'model__max_features': 4, 'model__min_samples_leaf': 1, 'model__n_estimators': 5, 'oversample': 'passthrough'}
Continuous outcomes	Shifting attention	Regression	0.185783	0.0115405	-0.0381145	0.163142	FALSE																			{'imputer': IterativeImputer(max_iter=30), 'oversample': 'passthrough'}
Continuous outcomes	Shifting attention	SVR	0.251158	0.0833611	0.0235843	0.102895	FALSE																			{'imputer': IterativeImputer(max_iter=30), 'model__C': 0.5, 'model__epsilon': 1, 'model__kernel': 'rbf', 'oversample': 'passthrough'}
Continuous outcomes	Shifting attention	XGB Linear	0.140358	0.0140932	0.0505836	0.0939592	FALSE																			{'imputer': 'passthrough', 'model__alpha': 0.01, 'model__booster': 'gblinear', 'model__lambda': 1, 'oversample': 'passthrough'}
Continuous outcomes	Shifting attention	XGB Tree	0.571188	0.418958	-0.213481	0.247329	FALSE																			{'imputer': 'passthrough', 'model__alpha': 0.8, 'model__booster': 'gbtree', 'model__eta': 0.2, 'model__gpu_id': 1, 'model__lambda': 0.8, 'model__learning_rate': 0.3, 'model__max_depth': 2, 'model__tree_method': 'gpu_hist', 'oversample': 'passthrough'}
Continuous outcomes	Simple reaction time	ARDRegression	0.269603	0.015297	0.118309	0.162092	FALSE																			{'imputer': IterativeImputer(max_iter=30), 'model__alpha_1': 1e-18, 'model__alpha_2': 0.1, 'model__lambda_1': 0.1, 'model__lambda_2': 0.001, 'oversample': 'passthrough'}
Continuous outcomes	Simple reaction time	BayesianRidge	0.268035	0.0145759	0.137011	0.171459	FALSE																			{'imputer': IterativeImputer(max_iter=30), 'model__alpha_1': 1e-18, 'model__alpha_2': 0.1, 'model__lambda_1': 0.1, 'model__lambda_2': 1e-18, 'oversample': 'passthrough'}
Continuous outcomes	Simple reaction time	DecisionTreeRegressor	0.239389	0.0760556	0.04363	0.191776	FALSE																			{'imputer': IterativeImputer(max_iter=30), 'model__max_depth': 2, 'model__max_features': None, 'model__min_samples_leaf': 40, 'oversample': 'passthrough'}
Continuous outcomes	Simple reaction time	ElasticNet	0.247811	0.0122505	0.139065	0.15355	FALSE																			{'imputer': IterativeImputer(max_iter=30), 'model__alpha': 1, 'model__l1_ratio': 0, 'oversample': 'passthrough'}
Continuous outcomes	Simple reaction time	GPR	0.352107	0.0349322	0.156082	0.11708	TRUE																			{'imputer': IterativeImputer(max_iter=30), 'model__alpha': 0.7, 'model__kernel': 1**2 * RBF(length_scale=0.01) + WhiteKernel(noise_level=1), 'oversample': 'passthrough'}
Continuous outcomes	Simple reaction time	KNeighborsRegressor	0.239639	0.0297826	0.134429	0.149532	FALSE																			{'imputer': IterativeImputer(max_iter=30), 'model__n_neighbors': 30, 'oversample': 'passthrough'}
Continuous outcomes	Simple reaction time	PLSRegression	0.228162	0.0206816	0.135039	0.123553	TRUE																			{'imputer': IterativeImputer(max_iter=30), 'model__n_components': 1, 'oversample': 'passthrough'}
Continuous outcomes	Simple reaction time	RandomForestRegressor	0.441721	0.161247	0.163342	0.137896	TRUE																			{'imputer': IterativeImputer(max_iter=30), 'model__max_depth': 5, 'model__max_features': 4, 'model__min_samples_leaf': 1, 'model__n_estimators': 20, 'oversample': 'passthrough'}
Continuous outcomes	Simple reaction time	Regression	0.284695	0.0125459	0.083982	0.193581	FALSE																			{'imputer': IterativeImputer(max_iter=30), 'oversample': 'passthrough'}
Continuous outcomes	Simple reaction time	SVR	0.365837	0.0749433	0.137148	0.141548	FALSE																			{'imputer': IterativeImputer(max_iter=30), 'model__C': 0.9, 'model__epsilon': 1, 'model__kernel': 'rbf', 'oversample': 'passthrough'}
Continuous outcomes	Simple reaction time	XGB Linear	0.249373	0.0155155	0.144198	0.115008	TRUE																			{'imputer': 'passthrough', 'model__alpha': 0.01, 'model__booster': 'gblinear', 'model__lambda': 0.5, 'oversample': 'passthrough'}
Continuous outcomes	Simple reaction time	XGB Tree	0.319959	0.243356	0.0235387	0.21032	FALSE																			{'imputer': 'passthrough', 'model__alpha': 0.2, 'model__booster': 'gbtree', 'model__eta': 0.2, 'model__gpu_id': 1, 'model__lambda': 0.2, 'model__learning_rate': 0.01, 'model__max_depth': 5, 'model__tree_method': 'gpu_hist', 'oversample': 'passthrough'}
Continuous outcomes	Stroop interference	ARDRegression	0.0594918	0.0179003	-0.0532183	0.109239	FALSE																			{'imputer': IterativeImputer(max_iter=30), 'model__alpha_1': 1e-18, 'model__alpha_2': 0.1, 'model__lambda_1': 0.1, 'model__lambda_2': 1e-06, 'oversample': 'passthrough'}
Continuous outcomes	Stroop interference	BayesianRidge	0.0489225	0.0100611	-0.0371517	0.0651152	FALSE																			{'imputer': IterativeImputer(max_iter=30), 'model__alpha_1': 1e-18, 'model__alpha_2': 0.1, 'model__lambda_1': 0.001, 'model__lambda_2': 1e-06, 'oversample': 'passthrough'}
Continuous outcomes	Stroop interference	DecisionTreeRegressor	0.0430029	0.0375209	-0.0609343	0.0947977	FALSE																			{'imputer': IterativeImputer(max_iter=30), 'model__max_depth': 2, 'model__max_features': 8, 'model__min_samples_leaf': 15, 'oversample': 'passthrough'}
Continuous outcomes	Stroop interference	ElasticNet	0.0310457	0.0137053	-0.0319867	0.0588076	FALSE																			{'imputer': IterativeImputer(max_iter=30), 'model__alpha': 10, 'model__l1_ratio': 0, 'oversample': 'passthrough'}
Continuous outcomes	Stroop interference	GPR	0.0251666	0.0298808	-0.0414295	0.0639314	FALSE																			{'imputer': IterativeImputer(max_iter=30), 'model__alpha': 1, 'model__kernel': 1**2 * RBF(length_scale=0.01) + WhiteKernel(noise_level=1), 'oversample': 'passthrough'}
Continuous outcomes	Stroop interference	KNeighborsRegressor	0.0329384	0.0244496	-0.0355	0.073966	FALSE																			{'imputer': IterativeImputer(max_iter=30), 'model__n_neighbors': 60, 'oversample': 'passthrough'}
Continuous outcomes	Stroop interference	PLSRegression	0.0558864	0.0063667	-0.0259636	0.0813603	FALSE																			{'imputer': IterativeImputer(max_iter=30), 'model__n_components': 1, 'oversample': 'passthrough'}
Continuous outcomes	Stroop interference	RandomForestRegressor	0.082915	0.11329	-0.0443293	0.0896768	FALSE																			{'imputer': IterativeImputer(max_iter=30), 'model__max_depth': 2, 'model__max_features': 4, 'model__min_samples_leaf': 40, 'model__n_estimators': 5, 'oversample': 'passthrough'}
Continuous outcomes	Stroop interference	Regression	0.103586	0.0121069	-0.154758	0.172238	FALSE																			{'imputer': IterativeImputer(max_iter=30), 'oversample': 'passthrough'}
Continuous outcomes	Stroop interference	SVR	0.0193543	0.0480594	-0.0454599	0.0630445	FALSE																			{'imputer': IterativeImputer(max_iter=30), 'model__C': 0.0001, 'model__epsilon': 10, 'model__kernel': 'linear', 'oversample': 'passthrough'}
Continuous outcomes	Stroop interference	XGB Linear	0.0318147	0.0188055	-0.0363002	0.05922	FALSE																			{'imputer': 'passthrough', 'model__alpha': 0.1, 'model__booster': 'gblinear', 'model__lambda': 1, 'oversample': 'passthrough'}
Continuous outcomes	Stroop interference	XGB Tree	0.0981697	0.0799621	-0.0801374	0.0947442	FALSE																			{'imputer': 'passthrough', 'model__alpha': 0.8, 'model__booster': 'gbtree', 'model__eta': 0.2, 'model__gpu_id': 1, 'model__lambda': 0.2, 'model__learning_rate': 0.01, 'model__max_depth': 2, 'model__tree_method': 'gpu_hist', 'oversample': 'passthrough'}
Continuous outcomes	Symbol digit	ARDRegression	0.226844	0.0227082	0.0456313	0.181791	FALSE																			{'imputer': IterativeImputer(max_iter=30), 'model__alpha_1': 1e-18, 'model__alpha_2': 0.1, 'model__lambda_1': 0.1, 'model__lambda_2': 0.001, 'oversample': 'passthrough'}
Continuous outcomes	Symbol digit	BayesianRidge	0.20847	0.0187828	0.0695842	0.153648	FALSE																			{'imputer': IterativeImputer(max_iter=30), 'model__alpha_1': 1e-18, 'model__alpha_2': 0.1, 'model__lambda_1': 0.001, 'model__lambda_2': 0.001, 'oversample': 'passthrough'}
Continuous outcomes	Symbol digit	DecisionTreeRegressor	0.0998662	0.0396497	-0.0499845	0.154196	FALSE																			{'imputer': IterativeImputer(max_iter=30), 'model__max_depth': 2, 'model__max_features': None, 'model__min_samples_leaf': 40, 'oversample': 'passthrough'}
Continuous outcomes	Symbol digit	ElasticNet	0.188153	0.0200716	0.0657758	0.12785	FALSE																			{'imputer': IterativeImputer(max_iter=30), 'model__alpha': 1, 'model__l1_ratio': 0, 'oversample': 'passthrough'}
Continuous outcomes	Symbol digit	GPR	0.233904	0.0214341	0.0702603	0.130094	FALSE																			{'imputer': IterativeImputer(max_iter=30), 'model__alpha': 0.1, 'model__kernel': 1**2 * RBF(length_scale=0.01) + WhiteKernel(noise_level=1), 'oversample': 'passthrough'}
Continuous outcomes	Symbol digit	KNeighborsRegressor	0.134602	0.0257644	0.0516105	0.0984858	FALSE																			{'imputer': IterativeImputer(max_iter=30), 'model__n_neighbors': 60, 'oversample': 'passthrough'}
Continuous outcomes	Symbol digit	PLSRegression	0.154752	0.0308041	0.0474535	0.15705	FALSE																			{'imputer': IterativeImputer(max_iter=30), 'model__n_components': 1, 'oversample': 'passthrough'}
Continuous outcomes	Symbol digit	RandomForestRegressor	0.338892	0.175985	0.0187148	0.132608	FALSE																			{'imputer': IterativeImputer(max_iter=30), 'model__max_depth': 8, 'model__max_features': 8, 'model__min_samples_leaf': 15, 'model__n_estimators': 5, 'oversample': 'passthrough'}
Continuous outcomes	Symbol digit	Regression	0.24707	0.0166459	0.0248236	0.207959	FALSE																			{'imputer': IterativeImputer(max_iter=30), 'oversample': 'passthrough'}
Continuous outcomes	Symbol digit	SVR	0.19502	0.108794	0.0592819	0.176233	FALSE																			{'imputer': IterativeImputer(max_iter=30), 'model__C': 0.9, 'model__epsilon': 0, 'model__kernel': 'sigmoid', 'oversample': 'passthrough'}
Continuous outcomes	Symbol digit	XGB Linear	0.191366	0.0233004	0.0776493	0.125761	FALSE																			{'imputer': 'passthrough', 'model__alpha': 0.01, 'model__booster': 'gblinear', 'model__lambda': 0.5, 'oversample': 'passthrough'}
Continuous outcomes	Symbol digit	XGB Tree	0.374781	0.374179	-0.145361	0.19765	FALSE																			{'imputer': 'passthrough', 'model__alpha': 0.2, 'model__booster': 'gbtree', 'model__eta': 0.2, 'model__gpu_id': 1, 'model__lambda': 0.2, 'model__learning_rate': 0.01, 'model__max_depth': 2, 'model__tree_method': 'gpu_hist', 'oversample': 'passthrough'}
Continuous outcomes	Verbal memory	ARDRegression	0.131926	0.0159255	0.0189705	0.114189	FALSE																			{'imputer': IterativeImputer(max_iter=30), 'model__alpha_1': 1e-18, 'model__alpha_2': 0.1, 'model__lambda_1': 1e-18, 'model__lambda_2': 1e-10, 'oversample': 'passthrough'}
Continuous outcomes	Verbal memory	BayesianRidge	0.118792	0.0184595	0.00649984	0.0914589	FALSE																			{'imputer': IterativeImputer(max_iter=30), 'model__alpha_1': 1e-18, 'model__alpha_2': 0.1, 'model__lambda_1': 1e-18, 'model__lambda_2': 0.001, 'oversample': 'passthrough'}
Continuous outcomes	Verbal memory	DecisionTreeRegressor	0.0655056	0.0444805	-0.0461444	0.0880898	FALSE																			{'imputer': IterativeImputer(max_iter=30), 'model__max_depth': 2, 'model__max_features': 4, 'model__min_samples_leaf': 15, 'oversample': 'passthrough'}
Continuous outcomes	Verbal memory	ElasticNet	0.113682	0.0183842	0.00533001	0.0999765	FALSE																			{'imputer': IterativeImputer(max_iter=30), 'model__alpha': 1, 'model__l1_ratio': 0.01, 'oversample': 'passthrough'}
Continuous outcomes	Verbal memory	GPR	0.145592	0.0320288	0.000588897	0.0960259	FALSE																			{'imputer': IterativeImputer(max_iter=30), 'model__alpha': 1, 'model__kernel': 1**2 * RBF(length_scale=0.01) + WhiteKernel(noise_level=1), 'oversample': 'passthrough'}
Continuous outcomes	Verbal memory	KNeighborsRegressor	0.0600928	0.00886362	0.0038423	0.0794532	FALSE																			{'imputer': IterativeImputer(max_iter=30), 'model__n_neighbors': 60, 'oversample': 'passthrough'}
Continuous outcomes	Verbal memory	PLSRegression	0.0869157	0.00793088	0.000522435	0.133672	FALSE																			{'imputer': IterativeImputer(max_iter=30), 'model__n_components': 1, 'oversample': 'passthrough'}
Continuous outcomes	Verbal memory	RandomForestRegressor	0.466424	0.205525	0.00291881	0.1136	FALSE																			{'imputer': IterativeImputer(max_iter=30), 'model__max_depth': 5, 'model__max_features': None, 'model__min_samples_leaf': 1, 'model__n_estimators': 100, 'oversample': 'passthrough'}
Continuous outcomes	Verbal memory	Regression	0.159674	0.0121852	-0.0656582	0.131405	FALSE																			{'imputer': IterativeImputer(max_iter=30), 'oversample': 'passthrough'}
Continuous outcomes	Verbal memory	SVR	0.133582	0.0578272	-0.00249805	0.0994644	FALSE																			{'imputer': IterativeImputer(max_iter=30), 'model__C': 0.01, 'model__epsilon': 1, 'model__kernel': 'linear', 'oversample': 'passthrough'}
Continuous outcomes	Verbal memory	XGB Linear	0.112699	0.0138689	0.00476188	0.0882608	FALSE																			{'imputer': 'passthrough', 'model__alpha': 0.01, 'model__booster': 'gblinear', 'model__lambda': 1, 'oversample': 'passthrough'}
Continuous outcomes	Verbal memory	XGB Tree	0.326763	0.259626	-0.118413	0.142916	FALSE																			{'imputer': 'passthrough', 'model__alpha': 0.8, 'model__booster': 'gbtree', 'model__eta': 0.2, 'model__gpu_id': 1, 'model__lambda': 0.2, 'model__learning_rate': 0.01, 'model__max_depth': 3, 'model__tree_method': 'gpu_hist', 'oversample': 'passthrough'}
Continuous outcomes	Visual memory	ARDRegression	0.130903	0.016244	0.0298913	0.129053	FALSE																			{'imputer': IterativeImputer(max_iter=30), 'model__alpha_1': 1e-18, 'model__alpha_2': 0.1, 'model__lambda_1': 0.1, 'model__lambda_2': 1e-18, 'oversample': 'passthrough'}
Continuous outcomes	Visual memory	BayesianRidge	0.132075	0.0145118	0.0208766	0.106544	FALSE																			{'imputer': IterativeImputer(max_iter=30), 'model__alpha_1': 0.1, 'model__alpha_2': 1e-18, 'model__lambda_1': 1e-18, 'model__lambda_2': 0.001, 'oversample': 'passthrough'}
Continuous outcomes	Visual memory	DecisionTreeRegressor	0.12011	0.0528063	-0.0514236	0.121151	FALSE																			{'imputer': IterativeImputer(max_iter=30), 'model__max_depth': 10, 'model__max_features': 8, 'model__min_samples_leaf': 40, 'oversample': 'passthrough'}
Continuous outcomes	Visual memory	ElasticNet	0.119002	0.0183764	0.0346624	0.0935767	FALSE																			{'imputer': IterativeImputer(max_iter=30), 'model__alpha': 0.1, 'model__l1_ratio': 1, 'oversample': 'passthrough'}
Continuous outcomes	Visual memory	GPR	0.14815	0.017629	0.0188262	0.0975107	FALSE																			{'imputer': IterativeImputer(max_iter=30), 'model__alpha': 0.7, 'model__kernel': 1**2 * RBF(length_scale=0.01) + WhiteKernel(noise_level=1), 'oversample': 'passthrough'}
Continuous outcomes	Visual memory	KNeighborsRegressor	0.104876	0.0232046	0.0297481	0.0853263	FALSE																			{'imputer': IterativeImputer(max_iter=30), 'model__n_neighbors': 60, 'oversample': 'passthrough'}
Continuous outcomes	Visual memory	PLSRegression	0.10947	0.00981475	0.0263553	0.107591	FALSE																			{'imputer': IterativeImputer(max_iter=30), 'model__n_components': 1, 'oversample': 'passthrough'}
Continuous outcomes	Visual memory	RandomForestRegressor	0.318279	0.198443	0.0248892	0.111077	FALSE																			{'imputer': IterativeImputer(max_iter=30), 'model__max_depth': 5, 'model__max_features': 8, 'model__min_samples_leaf': 1, 'model__n_estimators': 5, 'oversample': 'passthrough'}
Continuous outcomes	Visual memory	Regression	0.164209	0.0141165	-0.0380921	0.167779	FALSE																			{'imputer': IterativeImputer(max_iter=30), 'oversample': 'passthrough'}
Continuous outcomes	Visual memory	SVR	0.213062	0.0839965	0.000938962	0.124229	FALSE																			{'imputer': IterativeImputer(max_iter=30), 'model__C': 0.5, 'model__epsilon': 1, 'model__kernel': 'rbf', 'oversample': 'passthrough'}
Continuous outcomes	Visual memory	XGB Linear	0.116267	0.0144009	0.0373306	0.091008	FALSE																			{'imputer': 'passthrough', 'model__alpha': 0.1, 'model__booster': 'gblinear', 'model__lambda': 0.01, 'oversample': 'passthrough'}
Continuous outcomes	Visual memory	XGB Tree	0.15221	0.0597079	-0.0264337	0.117536	FALSE																			{'imputer': 'passthrough', 'model__alpha': 0.2, 'model__booster': 'gbtree', 'model__eta': 0.2, 'model__gpu_id': 1, 'model__lambda': 0.2, 'model__learning_rate': 0.01, 'model__max_depth': 3, 'model__tree_method': 'gpu_hist', 'oversample': 'passthrough'}
Dichotomous outcomes	Any test	DecisionTreeClassifier						0.905507	0.142241	0.528882	0.100869	0.962461	0.0657364	0.759776	0.097945	0.89998	0.150425	0.69101	0.134633	0.925597	0.115665	0.712739	0.10024	0.589263	TRUE	{'imputer': IterativeImputer(max_iter=30), 'model__max_depth': 2, 'model__max_features': None, 'model__min_samples_leaf': 40, 'oversample': RandomOverSampler(sampling_strategy='minority')}
Dichotomous outcomes	Any test	Elasticnet						0.589579	0.0765721	0.539749	0.0813602	0.608391	0.362588	0.574595	0.351158	0.534312	0.340461	0.49259	0.337507	0.560736	0.335571	0.516221	0.320716	0.589263	FALSE	{'imputer': IterativeImputer(max_iter=30), 'model__C': 0.3, 'model__l1_ratio': 1, 'model__penalty': 'elasticnet', 'model__solver': 'saga', 'oversample': RandomOverSampler(sampling_strategy='minority')}
Dichotomous outcomes	Any test	GPC						1	0	0.533678	0.101533	1	0	0.757675	0.0879087	1	0	0.772083	0.085224	1	0	0.760666	0.0655555	0.589263	TRUE	{'imputer': IterativeImputer(max_iter=30), 'model__kernel': 1**2 * RBF(length_scale=0.01) + WhiteKernel(noise_level=1), 'oversample': RandomOverSampler(sampling_strategy='minority')}
Dichotomous outcomes	Any test	GaussianNB						0.629697	0.0176204	0.563437	0.10569	0.856295	0.0212705	0.796405	0.116373	0.50248	0.037654	0.471952	0.108395	0.632155	0.0283993	0.585894	0.103152	0.589263	FALSE	{'imputer': IterativeImputer(max_iter=30), 'oversample': RandomOverSampler(sampling_strategy='minority')}
Dichotomous outcomes	Any test	KNeighborsClassifier						1	0	0.535281	0.111568	1	0	0.759947	0.0959377	1	0	0.72658	0.0987221	1	0	0.736879	0.0719511	0.589263	TRUE	{'imputer': IterativeImputer(max_iter=30), 'model__n_neighbors': 1, 'model__weights': 'uniform', 'oversample': RandomOverSampler(sampling_strategy='minority')}
Dichotomous outcomes	Any test	LogisticRegression						0.662841	0.025147	0.549432	0.102928	0.851388	0.0177949	0.776879	0.111038	0.648536	0.0309123	0.584473	0.103372	0.735896	0.0232988	0.660068	0.0877526	0.589263	FALSE	{'imputer': IterativeImputer(max_iter=30), 'model__penalty': 'none', 'oversample': RandomOverSampler(sampling_strategy='minority')}
Dichotomous outcomes	Any test	RandomForestClassifier						0.99719	0.00779247	0.54903	0.0886102	0.999429	0.00273321	0.762228	0.0876981	0.995993	0.0105187	0.846598	0.0880656	0.997684	0.00610417	0.797515	0.0659193	0.589263	TRUE	{'imputer': IterativeImputer(max_iter=30), 'model__max_depth': 15, 'model__max_features': 1, 'model__min_samples_leaf': 1, 'model__n_estimators': 300, 'oversample': RandomOverSampler(sampling_strategy='minority')}
Dichotomous outcomes	Any test	SVC						0.815015	0.111672	0.523166	0.112531	0.921128	0.0645908	0.759369	0.107877	0.853176	0.101266	0.70967	0.137613	0.881227	0.0699748	0.721227	0.0842395	0.589263	TRUE	{'imputer': IterativeImputer(max_iter=30), 'model__C': 0.9, 'model__kernel': 'poly', 'oversample': RandomOverSampler(sampling_strategy='minority')}
Dichotomous outcomes	Any test	XGB Linear						0.638316	0.0286951	0.571157	0.0990343	0.818902	0.117927	0.772255	0.146296	0.631507	0.0990009	0.600106	0.134075	0.712323	0.105388	0.669674	0.126879	0.589263	FALSE	{'imputer': 'passthrough', 'model__alpha': 0.1, 'model__booster': 'gblinear', 'model__lambda': 1, 'oversample': RandomOverSampler(sampling_strategy='minority')}
Dichotomous outcomes	Any test	XGB Tree						0.994844	0.0214168	0.520164	0.0744464	0.998402	0.00676468	0.75117	0.0852431	0.993902	0.0269772	0.763163	0.0972925	0.996024	0.0173486	0.750696	0.063294	0.589263	TRUE	{'imputer': 'passthrough', 'model__alpha': 0.2, 'model__booster': 'gbtree', 'model__eta': 0.2, 'model__gpu_id': 1, 'model__lambda': 0.8, 'model__learning_rate': 0.3, 'model__max_depth': 5, 'model__tree_method': 'gpu_hist', 'oversample': RandomOverSampler(sampling_strategy='minority')}
Dichotomous outcomes	Continuous performance	DecisionTreeClassifier						0.635465	0.0608921	0.529058	0.0891913	0.418283	0.0823778	0.304774	0.117544	0.611734	0.129327	0.467822	0.203412	0.487348	0.0742929	0.351378	0.115115	0.361203	FALSE	{'imputer': IterativeImputer(max_iter=30), 'model__max_depth': 5, 'model__max_features': 1, 'model__min_samples_leaf': 40, 'oversample': RandomOverSampler(sampling_strategy='minority')}
Dichotomous outcomes	Continuous performance	Elasticnet						0.628639	0.033551	0.564583	0.0939068	0.392614	0.0836841	0.3339	0.144375	0.575128	0.128613	0.477116	0.18721	0.46526	0.0971764	0.382172	0.146634	0.361203	FALSE	{'imputer': IterativeImputer(max_iter=30), 'model__C': 0.01, 'model__l1_ratio': 0.01, 'model__penalty': 'elasticnet', 'model__solver': 'saga', 'oversample': RandomOverSampler(sampling_strategy='minority')}
Dichotomous outcomes	Continuous performance	GPC						0.998495	0.00300678	0.543119	0.0925314	1	0	0.35646	0.199011	0.99699	0.00601357	0.290546	0.158487	0.998484	0.00303326	0.306885	0.154372	0.361203	FALSE	{'imputer': IterativeImputer(max_iter=30), 'model__kernel': 1**2 * RBF(length_scale=0.001) + WhiteKernel(noise_level=1), 'oversample': RandomOverSampler(sampling_strategy='minority')}
Dichotomous outcomes	Continuous performance	GaussianNB						0.621025	0.0194043	0.584697	0.103465	0.377624	0.0246952	0.347911	0.121121	0.653788	0.0625893	0.603029	0.165889	0.476757	0.0193018	0.43148	0.12543	0.361203	FALSE	{'imputer': IterativeImputer(max_iter=30), 'oversample': RandomOverSampler(sampling_strategy='minority')}
Dichotomous outcomes	Continuous performance	KNeighborsClassifier						0.855105	0.170824	0.598449	0.0837241	0.766979	0.274563	0.379478	0.128248	0.827123	0.206637	0.522716	0.165288	0.792023	0.245088	0.42984	0.129664	0.361203	FALSE	{'imputer': IterativeImputer(max_iter=30), 'model__n_neighbors': 30, 'model__weights': 'distance', 'oversample': RandomOverSampler(sampling_strategy='minority')}
Dichotomous outcomes	Continuous performance	LogisticRegression						0.646316	0.0205781	0.546994	0.0967116	0.41199	0.0215773	0.319442	0.13149	0.63734	0.0351194	0.490119	0.175347	0.500147	0.0237643	0.377959	0.130687	0.361203	FALSE	{'imputer': IterativeImputer(max_iter=30), 'model__penalty': 'none', 'oversample': RandomOverSampler(sampling_strategy='minority')}
Dichotomous outcomes	Continuous performance	RandomForestClassifier						0.684117	0.0565626	0.57219	0.0956039	0.471277	0.0750228	0.35396	0.135004	0.651255	0.0729084	0.491741	0.178036	0.545243	0.0704334	0.398205	0.131597	0.361203	FALSE	{'imputer': IterativeImputer(max_iter=30), 'model__max_depth': 5, 'model__max_features': 1, 'model__min_samples_leaf': 40, 'model__n_estimators': 100, 'oversample': RandomOverSampler(sampling_strategy='minority')}
Dichotomous outcomes	Continuous performance	SVC						0.659911	0.0834239	0.572271	0.0911095	0.440743	0.0979886	0.353003	0.127212	0.687152	0.146204	0.557789	0.216175	0.525989	0.0878899	0.408235	0.113475	0.361203	FALSE	{'imputer': IterativeImputer(max_iter=30), 'model__C': 0.01, 'model__kernel': 'sigmoid', 'oversample': RandomOverSampler(sampling_strategy='minority')}
Dichotomous outcomes	Continuous performance	XGB Linear						0.63159	0.0168049	0.571267	0.0842606	0.410715	0.0194695	0.348014	0.117474	0.5768	0.0312438	0.495736	0.153846	0.479492	0.0209325	0.399389	0.117367	0.361203	FALSE	{'imputer': 'passthrough', 'model__alpha': 0.01, 'model__booster': 'gblinear', 'model__lambda': 0.5, 'oversample': RandomOverSampler(sampling_strategy='minority')}
Dichotomous outcomes	Continuous performance	XGB Tree						0.739789	0.0830761	0.526904	0.0971581	0.541145	0.137414	0.296037	0.145413	0.733599	0.0988935	0.420746	0.207892	0.617164	0.114329	0.329443	0.141377	0.361203	FALSE	{'imputer': 'passthrough', 'model__alpha': 0.8, 'model__booster': 'gbtree', 'model__eta': 0.2, 'model__gpu_id': 1, 'model__lambda': 0.8, 'model__learning_rate': 0.01, 'model__max_depth': 2, 'model__tree_method': 'gpu_hist', 'oversample': RandomOverSampler(sampling_strategy='minority')}
Dichotomous outcomes	Finger tapping	DecisionTreeClassifier						0.665832	0.0456316	0.550833	0.0980155	0.47165	0.0643877	0.347544	0.128929	0.651767	0.134515	0.49288	0.201685	0.53686	0.0697029	0.386467	0.127344	0.368184	FALSE	{'imputer': IterativeImputer(max_iter=30), 'model__max_depth': 2, 'model__max_features': None, 'model__min_samples_leaf': 15, 'oversample': RandomOverSampler(sampling_strategy='minority')}
Dichotomous outcomes	Finger tapping	Elasticnet						0.621369	0.0592145	0.52952	0.07718	0.382662	0.140974	0.295907	0.154495	0.585806	0.226227	0.452499	0.239056	0.457876	0.163824	0.345231	0.165108	0.368184	FALSE	{'imputer': IterativeImputer(max_iter=30), 'model__C': 0.3, 'model__l1_ratio': 0.3, 'model__penalty': 'elasticnet', 'model__solver': 'saga', 'oversample': RandomOverSampler(sampling_strategy='minority')}
Dichotomous outcomes	Finger tapping	GPC						0.999364	0.00110219	0.509731	0.0796812	0.997004	0.00519147	0.316018	0.182797	1	0	0.236782	0.136888	0.998493	0.00261141	0.255502	0.135872	0.368184	FALSE	{'imputer': IterativeImputer(max_iter=30), 'model__kernel': 1**2 * RBF(length_scale=0.01) + WhiteKernel(noise_level=1), 'oversample': RandomOverSampler(sampling_strategy='minority')}
Dichotomous outcomes	Finger tapping	GaussianNB						0.59604	0.0211019	0.507588	0.100162	0.377967	0.0258089	0.303457	0.125292	0.647157	0.0865438	0.503319	0.194315	0.473971	0.0247307	0.365857	0.132911	0.368184	FALSE	{'imputer': IterativeImputer(max_iter=30), 'oversample': RandomOverSampler(sampling_strategy='minority')}
Dichotomous outcomes	Finger tapping	KNeighborsClassifier						0.861324	0.173454	0.508626	0.0810582	0.784149	0.266876	0.304234	0.105815	0.84244	0.20549	0.433533	0.164674	0.807985	0.239792	0.346392	0.10893	0.368184	FALSE	{'imputer': IterativeImputer(max_iter=30), 'model__n_neighbors': 30, 'model__weights': 'distance', 'oversample': RandomOverSampler(sampling_strategy='minority')}
Dichotomous outcomes	Finger tapping	LogisticRegression						0.652481	0.0220792	0.548672	0.0886287	0.445507	0.0242921	0.342767	0.115134	0.643145	0.0335072	0.500411	0.158411	0.526103	0.0253944	0.394506	0.111845	0.368184	FALSE	{'imputer': IterativeImputer(max_iter=30), 'model__penalty': 'none', 'oversample': RandomOverSampler(sampling_strategy='minority')}
Dichotomous outcomes	Finger tapping	RandomForestClassifier						0.738018	0.0569958	0.584296	0.0871017	0.565389	0.0763178	0.391438	0.134357	0.708551	0.0770728	0.493831	0.149272	0.628019	0.0735199	0.426896	0.122892	0.368184	FALSE	{'imputer': IterativeImputer(max_iter=30), 'model__max_depth': 5, 'model__max_features': None, 'model__min_samples_leaf': 15, 'model__n_estimators': 300, 'oversample': RandomOverSampler(sampling_strategy='minority')}
Dichotomous outcomes	Finger tapping	SVC						0.609735	0.0647695	0.514184	0.0990106	0.407452	0.0827448	0.299262	0.127079	0.644957	0.152695	0.496543	0.239948	0.486802	0.0694188	0.356863	0.141151	0.368184	FALSE	{'imputer': IterativeImputer(max_iter=30), 'model__C': 0.05, 'model__kernel': 'linear', 'oversample': RandomOverSampler(sampling_strategy='minority')}
Dichotomous outcomes	Finger tapping	XGB Linear						0.634807	0.0252474	0.535213	0.0887642	0.431273	0.0287614	0.329763	0.118567	0.608678	0.0431333	0.472557	0.16627	0.504443	0.031527	0.379823	0.122611	0.368184	FALSE	{'imputer': 'passthrough', 'model__alpha': 0.01, 'model__booster': 'gblinear', 'model__lambda': 0.5, 'oversample': RandomOverSampler(sampling_strategy='minority')}
Dichotomous outcomes	Finger tapping	XGB Tree						0.741094	0.0652355	0.579548	0.0971857	0.5854	0.095779	0.385793	0.141304	0.69403	0.0931885	0.472782	0.174416	0.633053	0.08871	0.413737	0.131566	0.368184	FALSE	{'imputer': 'passthrough', 'model__alpha': 0.2, 'model__booster': 'gbtree', 'model__eta': 0.4, 'model__gpu_id': 1, 'model__lambda': 0.2, 'model__learning_rate': 0.01, 'model__max_depth': 3, 'model__tree_method': 'gpu_hist', 'oversample': RandomOverSampler(sampling_strategy='minority')}
Dichotomous outcomes	Shifting attention	DecisionTreeClassifier						0.666871	0.0719838	0.557384	0.100612	0.414662	0.115531	0.29148	0.143603	0.661214	0.170501	0.491421	0.234218	0.489134	0.100245	0.346648	0.147383	0.320456	FALSE	{'imputer': IterativeImputer(max_iter=30), 'model__max_depth': 2, 'model__max_features': 4, 'model__min_samples_leaf': 40, 'oversample': RandomOverSampler(sampling_strategy='minority')}
Dichotomous outcomes	Shifting attention	Elasticnet						0.692148	0.0233586	0.624598	0.100287	0.413349	0.0316713	0.34794	0.124484	0.69667	0.0293204	0.59648	0.192052	0.518065	0.027608	0.426865	0.132621	0.320456	FALSE	{'imputer': IterativeImputer(max_iter=30), 'model__C': 0.01, 'model__l1_ratio': 0.01, 'model__penalty': 'elasticnet', 'model__solver': 'saga', 'oversample': RandomOverSampler(sampling_strategy='minority')}
Dichotomous outcomes	Shifting attention	GPC						1	0	0.574237	0.0825288	1	0	0.388387	0.217484	1	0	0.286934	0.160589	1	0	0.314141	0.164245	0.320456	FALSE	{'imputer': IterativeImputer(max_iter=30), 'model__kernel': 1**2 * RBF(length_scale=0.01) + WhiteKernel(noise_level=1), 'oversample': RandomOverSampler(sampling_strategy='minority')}
Dichotomous outcomes	Shifting attention	GaussianNB						0.673082	0.0170453	0.642301	0.104838	0.402315	0.0235219	0.371607	0.123434	0.650565	0.0305212	0.60728	0.188387	0.496545	0.0204473	0.449752	0.131045	0.320456	FALSE	{'imputer': IterativeImputer(max_iter=30), 'oversample': RandomOverSampler(sampling_strategy='minority')}
Dichotomous outcomes	Shifting attention	KNeighborsClassifier						0.878685	0.166183	0.620628	0.100399	0.791936	0.284661	0.36817	0.151395	0.850373	0.205693	0.52604	0.189937	0.815513	0.25228	0.419157	0.146297	0.320456	FALSE	{'imputer': IterativeImputer(max_iter=30), 'model__n_neighbors': 60, 'model__weights': 'distance', 'oversample': RandomOverSampler(sampling_strategy='minority')}
Dichotomous outcomes	Shifting attention	LogisticRegression						0.715553	0.015804	0.61601	0.0931626	0.442998	0.0209166	0.348477	0.128021	0.712624	0.0263078	0.567635	0.159042	0.546038	0.0199762	0.420226	0.123616	0.320456	FALSE	{'imputer': IterativeImputer(max_iter=30), 'model__penalty': 'none', 'oversample': RandomOverSampler(sampling_strategy='minority')}
Dichotomous outcomes	Shifting attention	RandomForestClassifier						0.722416	0.0669241	0.597148	0.109598	0.467705	0.110632	0.330348	0.148253	0.716225	0.0761622	0.535655	0.209515	0.561096	0.0936057	0.393049	0.150265	0.320456	FALSE	{'imputer': IterativeImputer(max_iter=30), 'model__max_depth': 10, 'model__max_features': None, 'model__min_samples_leaf': 40, 'model__n_estimators': 100, 'oversample': RandomOverSampler(sampling_strategy='minority')}
Dichotomous outcomes	Shifting attention	SVC						0.682669	0.0543886	0.607351	0.103675	0.407452	0.0993144	0.325941	0.134738	0.706416	0.0520484	0.59998	0.2136	0.511782	0.0747238	0.407407	0.147471	0.320456	FALSE	{'imputer': IterativeImputer(max_iter=30), 'model__C': 0.01, 'model__kernel': 'linear', 'oversample': RandomOverSampler(sampling_strategy='minority')}
Dichotomous outcomes	Shifting attention	XGB Linear						0.685534	0.0186875	0.637049	0.115289	0.40442	0.0262093	0.357058	0.143159	0.692052	0.0293361	0.629619	0.205424	0.509945	0.0244202	0.439237	0.143366	0.320456	FALSE	{'imputer': 'passthrough', 'model__alpha': 0.01, 'model__booster': 'gblinear', 'model__lambda': 1, 'oversample': RandomOverSampler(sampling_strategy='minority')}
Dichotomous outcomes	Shifting attention	XGB Tree						0.748194	0.054253	0.569704	0.105689	0.518338	0.0897457	0.315136	0.143363	0.715075	0.0906612	0.44179	0.203259	0.595908	0.0761037	0.352911	0.147712	0.320456	FALSE	{'imputer': 'passthrough', 'model__alpha': 0.2, 'model__booster': 'gbtree', 'model__eta': 0.4, 'model__gpu_id': 1, 'model__lambda': 0.8, 'model__learning_rate': 0.01, 'model__max_depth': 3, 'model__tree_method': 'gpu_hist', 'oversample': RandomOverSampler(sampling_strategy='minority')}
Dichotomous outcomes	Simple reaction time	DecisionTreeClassifier						0.756463	0.044389	0.675234	0.0863363	0.612017	0.0830235	0.511694	0.147606	0.74592	0.0943285	0.639753	0.17539	0.665076	0.0591945	0.546922	0.118867	0.387711	TRUE	{'imputer': IterativeImputer(max_iter=30), 'model__max_depth': 8, 'model__max_features': 8, 'model__min_samples_leaf': 40, 'oversample': RandomOverSampler(sampling_strategy='minority')}
Dichotomous outcomes	Simple reaction time	Elasticnet						0.748672	0.0195345	0.706083	0.0868177	0.555109	0.0336079	0.509293	0.131712	0.794819	0.0247851	0.746594	0.151211	0.652801	0.023001	0.593341	0.113327	0.387711	TRUE	{'imputer': IterativeImputer(max_iter=30), 'model__C': 0.01, 'model__l1_ratio': 0.3, 'model__penalty': 'elasticnet', 'model__solver': 'saga', 'oversample': RandomOverSampler(sampling_strategy='minority')}
Dichotomous outcomes	Simple reaction time	GPC						0.999845	0.000882572	0.690773	0.085269	1	0	0.601274	0.162393	0.99969	0.00176514	0.55912	0.151425	0.999844	0.000887163	0.566204	0.126873	0.387711	TRUE	{'imputer': IterativeImputer(max_iter=30), 'model__kernel': 1**2 * RBF(length_scale=0.1) + WhiteKernel(noise_level=1), 'oversample': RandomOverSampler(sampling_strategy='minority')}
Dichotomous outcomes	Simple reaction time	GaussianNB						0.713723	0.0135533	0.689878	0.0881712	0.510041	0.0183796	0.488351	0.129296	0.770492	0.0264439	0.735217	0.133331	0.613441	0.0161086	0.578493	0.119081	0.387711	TRUE	{'imputer': IterativeImputer(max_iter=30), 'oversample': RandomOverSampler(sampling_strategy='minority')}
Dichotomous outcomes	Simple reaction time	KNeighborsClassifier						0.881957	0.134504	0.686033	0.0846395	0.801147	0.226995	0.492366	0.129381	0.89342	0.122046	0.704851	0.158105	0.839115	0.183011	0.568832	0.122925	0.387711	TRUE	{'imputer': IterativeImputer(max_iter=30), 'model__n_neighbors': 150, 'model__weights': 'uniform', 'oversample': RandomOverSampler(sampling_strategy='minority')}
Dichotomous outcomes	Simple reaction time	LogisticRegression						0.763471	0.0144746	0.700128	0.0775719	0.589025	0.0226952	0.518874	0.105288	0.779141	0.0222062	0.702137	0.13798	0.670571	0.018279	0.588685	0.0984854	0.387711	TRUE	{'imputer': IterativeImputer(max_iter=30), 'model__penalty': 'none', 'oversample': RandomOverSampler(sampling_strategy='minority')}
Dichotomous outcomes	Simple reaction time	RandomForestClassifier						0.83821	0.0859843	0.730462	0.0843423	0.705823	0.150865	0.568886	0.14929	0.857169	0.0782356	0.723432	0.17793	0.77056	0.118238	0.617039	0.124194	0.387711	TRUE	{'imputer': IterativeImputer(max_iter=30), 'model__max_depth': 2, 'model__max_features': 8, 'model__min_samples_leaf': 1, 'model__n_estimators': 20, 'oversample': RandomOverSampler(sampling_strategy='minority')}
Dichotomous outcomes	Simple reaction time	SVC						0.806282	0.0617148	0.702722	0.0847289	0.660922	0.11386	0.536816	0.139739	0.822441	0.0448258	0.683906	0.166478	0.728737	0.0803534	0.58669	0.120359	0.387711	TRUE	{'imputer': IterativeImputer(max_iter=30), 'model__C': 0.5, 'model__kernel': 'rbf', 'oversample': RandomOverSampler(sampling_strategy='minority')}
Dichotomous outcomes	Simple reaction time	XGB Linear						0.740019	0.0191186	0.705911	0.0832521	0.537026	0.036141	0.507824	0.129502	0.805141	0.0314739	0.765749	0.132875	0.642934	0.0222247	0.599975	0.110306	0.387711	TRUE	{'imputer': 'passthrough', 'model__alpha': 0.01, 'model__booster': 'gblinear', 'model__lambda': 0.01, 'oversample': RandomOverSampler(sampling_strategy='minority')}
Dichotomous outcomes	Simple reaction time	XGB Tree						0.844532	0.0864153	0.69483	0.0729999	0.716788	0.158436	0.534106	0.150805	0.867143	0.0776946	0.67296	0.142558	0.779829	0.120042	0.574923	0.1026	0.387711	TRUE	{'imputer': 'passthrough', 'model__alpha': 0.2, 'model__booster': 'gbtree', 'model__eta': 0.4, 'model__gpu_id': 1, 'model__lambda': 0.8, 'model__learning_rate': 0.01, 'model__max_depth': 2, 'model__tree_method': 'gpu_hist', 'oversample': RandomOverSampler(sampling_strategy='minority')}
Dichotomous outcomes	Stroop interference	DecisionTreeClassifier						0.662836	0.0896645	0.542835	0.11133	0.330861	0.100078	0.226824	0.130052	0.668739	0.189968	0.466988	0.259587	0.427809	0.110714	0.280036	0.133569	0.269418	FALSE	{'imputer': IterativeImputer(max_iter=30), 'model__max_depth': 5, 'model__max_features': 1, 'model__min_samples_leaf': 40, 'oversample': RandomOverSampler(sampling_strategy='minority')}
Dichotomous outcomes	Stroop interference	Elasticnet						0.66518	0.0167189	0.630474	0.102759	0.298451	0.0151724	0.273307	0.105551	0.720507	0.0388784	0.659625	0.215741	0.421726	0.0182322	0.37501	0.12566	0.269418	FALSE	{'imputer': IterativeImputer(max_iter=30), 'model__C': 0.001, 'model__l1_ratio': 0, 'model__penalty': 'elasticnet', 'model__solver': 'saga', 'oversample': RandomOverSampler(sampling_strategy='minority')}
Dichotomous outcomes	Stroop interference	GPC						1	0	0.524139	0.100123	1	0	0.230599	0.226881	1	0	0.173008	0.193668	1	0	0.173505	0.153545	0.269418	FALSE	{'imputer': IterativeImputer(max_iter=30), 'model__kernel': 1**2 * RBF(length_scale=0.01) + WhiteKernel(noise_level=1), 'oversample': RandomOverSampler(sampling_strategy='minority')}
Dichotomous outcomes	Stroop interference	GaussianNB						0.641187	0.0241981	0.587695	0.1261	0.281747	0.0219854	0.24402	0.104791	0.688451	0.0458631	0.608542	0.22491	0.399143	0.0250977	0.339299	0.129279	0.269418	FALSE	{'imputer': IterativeImputer(max_iter=30), 'oversample': RandomOverSampler(sampling_strategy='minority')}
Dichotomous outcomes	Stroop interference	KNeighborsClassifier						0.856217	0.16713	0.572111	0.128116	0.706837	0.338124	0.247711	0.125693	0.852113	0.175369	0.508306	0.235481	0.753909	0.284351	0.321379	0.146903	0.269418	FALSE	{'imputer': IterativeImputer(max_iter=30), 'model__n_neighbors': 30, 'model__weights': 'distance', 'oversample': RandomOverSampler(sampling_strategy='minority')}
Dichotomous outcomes	Stroop interference	LogisticRegression						0.667437	0.0256073	0.527291	0.110033	0.317824	0.0222917	0.207869	0.105952	0.662925	0.0463775	0.438318	0.206231	0.429244	0.026976	0.273352	0.128922	0.269418	FALSE	{'imputer': IterativeImputer(max_iter=30), 'model__penalty': 'none', 'oversample': RandomOverSampler(sampling_strategy='minority')}
Dichotomous outcomes	Stroop interference	RandomForestClassifier						0.701931	0.0333831	0.58428	0.1199	0.337787	0.0392363	0.25495	0.126403	0.742291	0.0594757	0.551808	0.211555	0.463074	0.0411587	0.334721	0.139469	0.269418	FALSE	{'imputer': IterativeImputer(max_iter=30), 'model__max_depth': 2, 'model__max_features': 1, 'model__min_samples_leaf': 1, 'model__n_estimators': 5, 'oversample': RandomOverSampler(sampling_strategy='minority')}
Dichotomous outcomes	Stroop interference	SVC						0.666408	0.029259	0.619843	0.0994649	0.289315	0.0291953	0.258827	0.10838	0.778052	0.0372877	0.71343	0.190843	0.420751	0.0308467	0.367962	0.125079	0.269418	FALSE	{'imputer': IterativeImputer(max_iter=30), 'model__C': 0.01, 'model__kernel': 'sigmoid', 'oversample': RandomOverSampler(sampling_strategy='minority')}
Dichotomous outcomes	Stroop interference	XGB Linear						0.658282	0.0241606	0.583985	0.110086	0.292998	0.0208546	0.248738	0.110423	0.71597	0.0624837	0.589062	0.201254	0.414774	0.0253123	0.338683	0.129277	0.269418	FALSE	{'imputer': 'passthrough', 'model__alpha': 0.1, 'model__booster': 'gblinear', 'model__lambda': 0.5, 'oversample': RandomOverSampler(sampling_strategy='minority')}
Dichotomous outcomes	Stroop interference	XGB Tree						0.776069	0.0768624	0.561219	0.111705	0.43435	0.128058	0.239392	0.123103	0.823994	0.086117	0.477591	0.212534	0.561779	0.11754	0.307068	0.141297	0.269418	FALSE	{'imputer': 'passthrough', 'model__alpha': 0.8, 'model__booster': 'gbtree', 'model__eta': 0.4, 'model__gpu_id': 1, 'model__lambda': 0.2, 'model__learning_rate': 0.01, 'model__max_depth': 2, 'model__tree_method': 'gpu_hist', 'oversample': RandomOverSampler(sampling_strategy='minority')}
Dichotomous outcomes	Symbol digit	DecisionTreeClassifier						0.669151	0.0560419	0.59387	0.102771	0.498919	0.0836193	0.412709	0.150808	0.65725	0.127149	0.545015	0.211469	0.55701	0.0729012	0.450048	0.14726	0.378573	FALSE	{'imputer': IterativeImputer(max_iter=30), 'model__max_depth': 10, 'model__max_features': 8, 'model__min_samples_leaf': 40, 'oversample': RandomOverSampler(sampling_strategy='minority')}
Dichotomous outcomes	Symbol digit	Elasticnet						0.686512	0.0221751	0.615424	0.0906994	0.511347	0.0267516	0.439517	0.143107	0.662709	0.0402254	0.558027	0.162948	0.576769	0.0280645	0.480154	0.133686	0.378573	FALSE	{'imputer': IterativeImputer(max_iter=30), 'model__C': 1, 'model__l1_ratio': 1, 'model__penalty': 'elasticnet', 'model__solver': 'saga', 'oversample': RandomOverSampler(sampling_strategy='minority')}
Dichotomous outcomes	Symbol digit	GPC						0.998944	0.0021127	0.569731	0.0907265	1	0	0.439963	0.181717	0.997888	0.00422541	0.344037	0.150929	0.998938	0.00212393	0.373598	0.143633	0.378573	FALSE	{'imputer': IterativeImputer(max_iter=30), 'model__kernel': 1**2 * RBF(length_scale=0.001) + WhiteKernel(noise_level=1), 'oversample': RandomOverSampler(sampling_strategy='minority')}
Dichotomous outcomes	Symbol digit	GaussianNB						0.656818	0.0132378	0.623047	0.0923974	0.493185	0.0192566	0.45085	0.138367	0.591575	0.0310076	0.549225	0.161632	0.537443	0.0187188	0.485509	0.131745	0.378573	FALSE	{'imputer': IterativeImputer(max_iter=30), 'oversample': RandomOverSampler(sampling_strategy='minority')}
Dichotomous outcomes	Symbol digit	KNeighborsClassifier						0.855203	0.177531	0.613655	0.0795388	0.804093	0.240489	0.472325	0.144362	0.797198	0.249449	0.475221	0.148796	0.800101	0.245162	0.460892	0.12484	0.378573	FALSE	{'imputer': IterativeImputer(max_iter=30), 'model__n_neighbors': 60, 'model__weights': 'uniform', 'oversample': RandomOverSampler(sampling_strategy='minority')}
Dichotomous outcomes	Symbol digit	LogisticRegression						0.70565	0.0159192	0.629421	0.0867765	0.532011	0.0211244	0.450885	0.126115	0.687794	0.0253853	0.580791	0.158797	0.599733	0.0199917	0.496756	0.12137	0.378573	FALSE	{'imputer': IterativeImputer(max_iter=30), 'model__penalty': 'none', 'oversample': RandomOverSampler(sampling_strategy='minority')}
Dichotomous outcomes	Symbol digit	RandomForestClassifier						0.708168	0.0297733	0.622942	0.0936189	0.533483	0.0472153	0.445139	0.139359	0.701217	0.0513581	0.583866	0.183208	0.603827	0.035048	0.489183	0.128288	0.378573	FALSE	{'imputer': IterativeImputer(max_iter=30), 'model__max_depth': 10, 'model__max_features': 4, 'model__min_samples_leaf': 40, 'model__n_estimators': 100, 'oversample': RandomOverSampler(sampling_strategy='minority')}
Dichotomous outcomes	Symbol digit	SVC						0.673108	0.0294164	0.645616	0.0933134	0.491683	0.0359016	0.460817	0.134049	0.66027	0.0737139	0.628518	0.166423	0.561317	0.0373843	0.517083	0.11538	0.378573	TRUE	{'imputer': IterativeImputer(max_iter=30), 'model__C': 0.05, 'model__kernel': 'sigmoid', 'oversample': RandomOverSampler(sampling_strategy='minority')}
Dichotomous outcomes	Symbol digit	XGB Linear						0.671651	0.0173163	0.630311	0.0940401	0.493471	0.0288681	0.447152	0.134837	0.650801	0.0354456	0.590192	0.157249	0.560156	0.0196949	0.501049	0.132302	0.378573	FALSE	{'imputer': 'passthrough', 'model__alpha': 0.01, 'model__booster': 'gblinear', 'model__lambda': 0.5, 'oversample': RandomOverSampler(sampling_strategy='minority')}
Dichotomous outcomes	Symbol digit	XGB Tree						0.753645	0.0550749	0.617734	0.092541	0.615967	0.0859294	0.458569	0.144195	0.715368	0.0770816	0.522271	0.159505	0.659907	0.0742418	0.47656	0.134029	0.378573	FALSE	{'imputer': 'passthrough', 'model__alpha': 0.2, 'model__booster': 'gbtree', 'model__eta': 0.4, 'model__gpu_id': 1, 'model__lambda': 0.2, 'model__learning_rate': 0.01, 'model__max_depth': 2, 'model__tree_method': 'gpu_hist', 'oversample': RandomOverSampler(sampling_strategy='minority')}
Dichotomous outcomes	Verbal memory	DecisionTreeClassifier						0.695437	0.0966685	0.543177	0.117346	0.381255	0.139029	0.222901	0.119194	0.704074	0.156169	0.47475	0.262259	0.482737	0.132824	0.277558	0.128198	0.279648	FALSE	{'imputer': IterativeImputer(max_iter=30), 'model__max_depth': 8, 'model__max_features': None, 'model__min_samples_leaf': 15, 'oversample': RandomOverSampler(sampling_strategy='minority')}
Dichotomous outcomes	Verbal memory	Elasticnet						0.658023	0.0265136	0.583728	0.122304	0.309577	0.0287613	0.250667	0.11879	0.695989	0.0319653	0.578075	0.237649	0.42762	0.0287259	0.336445	0.13831	0.279648	FALSE	{'imputer': IterativeImputer(max_iter=30), 'model__C': 0.001, 'model__l1_ratio': 0, 'model__penalty': 'elasticnet', 'model__solver': 'saga', 'oversample': RandomOverSampler(sampling_strategy='minority')}
Dichotomous outcomes	Verbal memory	GPC						1	0	0.457326	0.063924	1	0	0.10183	0.126897	1	0	0.0899845	0.11092	1	0	0.0895828	0.104814	0.279648	FALSE	{'imputer': IterativeImputer(max_iter=30), 'model__kernel': 1**2 * RBF(length_scale=0.001) + WhiteKernel(noise_level=1), 'oversample': RandomOverSampler(sampling_strategy='minority')}
Dichotomous outcomes	Verbal memory	GaussianNB						0.625537	0.014601	0.566839	0.113451	0.264882	0.0132081	0.229571	0.100895	0.76734	0.0273453	0.669733	0.203289	0.393598	0.0159178	0.3309	0.12114	0.279648	FALSE	{'imputer': IterativeImputer(max_iter=30), 'oversample': RandomOverSampler(sampling_strategy='minority')}
Dichotomous outcomes	Verbal memory	KNeighborsClassifier						0.785375	0.19862	0.569794	0.106328	0.597187	0.372037	0.233572	0.0934799	0.842157	0.15018	0.666382	0.206918	0.66144	0.312842	0.337977	0.118635	0.279648	FALSE	{'imputer': IterativeImputer(max_iter=30), 'model__n_neighbors': 150, 'model__weights': 'distance', 'oversample': RandomOverSampler(sampling_strategy='minority')}
Dichotomous outcomes	Verbal memory	LogisticRegression						0.682119	0.0211698	0.531249	0.114566	0.337584	0.0201612	0.220133	0.109152	0.694652	0.0384474	0.449766	0.202695	0.45404	0.0235629	0.285968	0.127113	0.279648	FALSE	{'imputer': IterativeImputer(max_iter=30), 'model__penalty': 'none', 'oversample': RandomOverSampler(sampling_strategy='minority')}
Dichotomous outcomes	Verbal memory	RandomForestClassifier						0.722396	0.0761817	0.600527	0.116049	0.391436	0.14265	0.262924	0.121353	0.755053	0.0737217	0.561539	0.237056	0.508939	0.122315	0.345768	0.144254	0.279648	FALSE	{'imputer': IterativeImputer(max_iter=30), 'model__max_depth': 15, 'model__max_features': 1, 'model__min_samples_leaf': 40, 'model__n_estimators': 20, 'oversample': RandomOverSampler(sampling_strategy='minority')}
Dichotomous outcomes	Verbal memory	SVC						0.649937	0.0441285	0.574955	0.108413	0.291647	0.0428638	0.241582	0.102331	0.761389	0.0620311	0.651617	0.212193	0.419117	0.0438716	0.339528	0.123124	0.279648	FALSE	{'imputer': IterativeImputer(max_iter=30), 'model__C': 0.1, 'model__kernel': 'rbf', 'oversample': RandomOverSampler(sampling_strategy='minority')}
Dichotomous outcomes	Verbal memory	XGB Linear						0.657787	0.0192018	0.595812	0.107064	0.306264	0.0201417	0.265435	0.123871	0.702572	0.0330259	0.606308	0.203101	0.426047	0.021085	0.356087	0.134691	0.279648	FALSE	{'imputer': 'passthrough', 'model__alpha': 0.01, 'model__booster': 'gblinear', 'model__lambda': 0.5, 'oversample': RandomOverSampler(sampling_strategy='minority')}
Dichotomous outcomes	Verbal memory	XGB Tree						0.854181	0.0915486	0.549741	0.107892	0.587777	0.213567	0.248005	0.145879	0.903159	0.0743477	0.410158	0.22621	0.695787	0.168209	0.292735	0.152646	0.279648	FALSE	{'imputer': 'passthrough', 'model__alpha': 0.2, 'model__booster': 'gbtree', 'model__eta': 0.4, 'model__gpu_id': 1, 'model__lambda': 0.2, 'model__learning_rate': 0.01, 'model__max_depth': 3, 'model__tree_method': 'gpu_hist', 'oversample': RandomOverSampler(sampling_strategy='minority')}
Dichotomous outcomes	Visual memory	DecisionTreeClassifier						0.665994	0.0777769	0.526326	0.0837385	0.430275	0.114643	0.280249	0.140555	0.633734	0.162213	0.420375	0.203572	0.497006	0.108115	0.315977	0.135748	0.338994	FALSE	{'imputer': IterativeImputer(max_iter=30), 'model__max_depth': 15, 'model__max_features': 4, 'model__min_samples_leaf': 15, 'oversample': RandomOverSampler(sampling_strategy='minority')}
Dichotomous outcomes	Visual memory	Elasticnet						0.649793	0.0153146	0.592276	0.0968307	0.396521	0.0182056	0.343503	0.137271	0.601483	0.0408698	0.508651	0.164713	0.477299	0.0199961	0.39979	0.134742	0.338994	FALSE	{'imputer': IterativeImputer(max_iter=30), 'model__C': 10, 'model__l1_ratio': 1, 'model__penalty': 'elasticnet', 'model__solver': 'saga', 'oversample': RandomOverSampler(sampling_strategy='minority')}
Dichotomous outcomes	Visual memory	GPC						1	0	0.552706	0.0777647	1	0	0.353987	0.188291	1	0	0.260596	0.144146	1	0	0.288887	0.144621	0.338994	FALSE	{'imputer': IterativeImputer(max_iter=30), 'model__kernel': 1**2 * RBF(length_scale=0.01) + WhiteKernel(noise_level=1), 'oversample': RandomOverSampler(sampling_strategy='minority')}
Dichotomous outcomes	Visual memory	GaussianNB						0.641562	0.0153893	0.597342	0.0844386	0.372173	0.0243935	0.335339	0.107135	0.645484	0.0610213	0.579494	0.139739	0.469944	0.0174854	0.414111	0.109244	0.338994	FALSE	{'imputer': IterativeImputer(max_iter=30), 'oversample': RandomOverSampler(sampling_strategy='minority')}
Dichotomous outcomes	Visual memory	KNeighborsClassifier						0.8005	0.181632	0.614827	0.0758091	0.657681	0.310656	0.353158	0.118799	0.78571	0.201504	0.588756	0.147325	0.705101	0.267784	0.427082	0.113522	0.338994	FALSE	{'imputer': IterativeImputer(max_iter=30), 'model__n_neighbors': 150, 'model__weights': 'uniform', 'oversample': RandomOverSampler(sampling_strategy='minority')}
Dichotomous outcomes	Visual memory	LogisticRegression						0.664903	0.0166452	0.540958	0.0959482	0.405168	0.0183419	0.292258	0.123267	0.63945	0.0321199	0.437495	0.169365	0.495672	0.0192564	0.338777	0.120595	0.338994	FALSE	{'imputer': IterativeImputer(max_iter=30), 'model__penalty': 'none', 'oversample': RandomOverSampler(sampling_strategy='minority')}
Dichotomous outcomes	Visual memory	RandomForestClassifier						0.698687	0.0570454	0.579536	0.0925551	0.45331	0.0784243	0.326128	0.128886	0.67056	0.0754776	0.493308	0.192251	0.539183	0.0745023	0.376055	0.12836	0.338994	FALSE	{'imputer': IterativeImputer(max_iter=30), 'model__max_depth': 2, 'model__max_features': 1, 'model__min_samples_leaf': 15, 'model__n_estimators': 100, 'oversample': RandomOverSampler(sampling_strategy='minority')}
Dichotomous outcomes	Visual memory	SVC						0.652564	0.0382318	0.595443	0.0997081	0.406714	0.0469421	0.346872	0.130437	0.59517	0.0769576	0.501991	0.190179	0.480689	0.0469999	0.396819	0.130353	0.338994	FALSE	{'imputer': IterativeImputer(max_iter=30), 'model__C': 0.05, 'model__kernel': 'sigmoid', 'oversample': RandomOverSampler(sampling_strategy='minority')}
Dichotomous outcomes	Visual memory	XGB Linear						0.650799	0.0189458	0.587521	0.101703	0.404127	0.0228874	0.338764	0.144809	0.589291	0.0522491	0.495991	0.190363	0.47808	0.024981	0.388368	0.143205	0.338994	FALSE	{'imputer': 'passthrough', 'model__alpha': 0.01, 'model__booster': 'gblinear', 'model__lambda': 0.5, 'oversample': RandomOverSampler(sampling_strategy='minority')}
Dichotomous outcomes	Visual memory	XGB Tree						0.761828	0.0730008	0.579354	0.0891962	0.553836	0.118635	0.342515	0.133625	0.724349	0.101812	0.453638	0.161628	0.624471	0.106408	0.375388	0.124151	0.338994	FALSE	{'imputer': 'passthrough', 'model__alpha': 0.8, 'model__booster': 'gbtree', 'model__eta': 0.2, 'model__gpu_id': 1, 'model__lambda': 0.8, 'model__learning_rate': 0.01, 'model__max_depth': 5, 'model__tree_method': 'gpu_hist', 'oversample': RandomOverSampler(sampling_strategy='minority')}
