# Supplementary material for: Cognitive functioning in untreated glioma patients: The limited predictive value of clinical variables
Source: Neuro Oncol. 2023 Dec 1;26(4):670–83. doi: 10.1093/neuonc/noad221 (PMC10995520; doi:10.1093/neuonc/noad221)
Supplement: noad221_suppl_Supplementary_Data_S2 [file noad221_suppl_supplementary_data_s2.txt]

import logging
import pickle
from sklearn.dummy import DummyClassifier
from sklearn.model_selection import KFold, GridSearchCV
from sklearn.preprocessing import StandardScaler
from statsmodels.stats.outliers_influence import variance_inflation_factor
from sklearn.experimental import enable_iterative_imputer
from datetime import datetime, timedelta
import pandas as pd
from sklearn.ensemble import RandomForestClassifier, RandomForestRegressor
from sklearn.naive_bayes import GaussianNB
from sklearn.metrics import f1_score, confusion_matrix, r2_score
from sklearn import linear_model, metrics
import numpy as np
import xgboost as xgb
from sklearn.impute import IterativeImputer, KNNImputer
from sklearn.tree import DecisionTreeRegressor, DecisionTreeClassifier
from sklearn.svm import SVC
from sklearn.pipeline import Pipeline
from sklearn.neighbors import KNeighborsRegressor, KNeighborsClassifier
import seaborn as sns
import os
from imblearn.over_sampling import RandomOverSampler
from imblearn.pipeline import Pipeline, make_pipeline
import sys
from models.general_purpose_functions.vif import test_multicolinear
import matplotlib.pyplot as plt
from sklearn.gaussian_process.kernels import DotProduct, WhiteKernel, ConstantKernel, RBF
from sklearn.gaussian_process import GaussianProcessClassifier
import scipy.cluster.hierarchy as sch
import shap

try:
    run_name = sys.argv[1] + '_' + sys.argv[2]
except:
    run_name = 'debug'

logger = logging.getLogger(__name__)

def test_multicolinear(df, columns_scores):
    '''
    Function to test multicolinearity / calculate VIF scores

    Parameters
    ----------
    df : pd.DataFrame
        Input dataframe
    columns_scores : bool, optional
        list of column names to consider while calculating VIF scores

    Returns
    -------
    list
        a list of VIF scores

    '''
    logging.info('test_multicolinear')
    # df, columns_scores = data, X_vars

    df = df.copy()
    df_CNS_VS = df[columns_scores].dropna()

    # plt.figure()
    # sns.scatterplot(x=df['cpt_correct_responses'], y=df['cpt_omission_errors'])
    # plt.figure()
    # sns.scatterplot(x=df['sat_correct'], y=df['sat_errors'])

    corrcoef = np.corrcoef(df_CNS_VS.T)
    corrcoef_pd = pd.DataFrame(data=corrcoef, columns=columns_scores, index=columns_scores)

    zeros = np.zeros((df_CNS_VS.shape[0], 1))
    vifs = [variance_inflation_factor(np.append(df_CNS_VS, zeros, axis=1), i) for i in range(df_CNS_VS.shape[1])]
    tols = 1 / np.array(vifs)
    print("Test multicolinear on ", columns_scores)
    for var, vif, tol in zip(df_CNS_VS.columns, vifs, tols):
        print(var + ": " + str(vif))
        # print(var + ": " + str(vif))

    return vifs

def cluster_corr(corr_array, inplace=False):
    """
    Source: https://wil.yegelwel.com/cluster-correlation-matrix/
    Rearranges the correlation matrix, corr_array, so that groups of highly
    correlated variables are next to eachother

    Parameters
    ----------
    corr_array : pandas.DataFrame or numpy.ndarray
        a NxN correlation matrix

    Returns
    -------
    pandas.DataFrame or numpy.ndarray
        a NxN correlation matrix with the columns and rows rearranged
    """
    print('Correlating predictors for plot')
    corr_array = corr_array.fillna(0)

    pairwise_distances = sch.distance.pdist(corr_array)
    linkage = sch.linkage(pairwise_distances, method='complete')
    cluster_distance_threshold = pairwise_distances.max() / 2
    idx_to_cluster_array = sch.fcluster(linkage, cluster_distance_threshold,
                                        criterion='distance')
    idx = np.argsort(idx_to_cluster_array)

    if not inplace:
        corr_array = corr_array.copy()

    if isinstance(corr_array, pd.DataFrame):
        return corr_array.iloc[idx, :].T.iloc[idx, :]
    return corr_array[idx, :][:, idx]

def make_correlation_matrix(df, name='', savedir=''):
    '''
    Creates cluster correlation matrix plot and saves to disk

    Parameters
    ----------
    df : pd.DataFrame
        Input dataframe
    name : bool
        name for saved file
    savedir :
        directory where the plot is saved

    Returns
    -------
    None

    '''

    print("Make correlation matrix")
    # Compute the correlation matrix
    # corr = df.drop(['id_code'], axis=1).corr(method='spearman')
    from matplotlib import rcParams
    rcParams.update({'figure.autolayout': True})

    plt.figure()
    corr = df.corr()
    print(corr)
    custered = cluster_corr(corr)

    # Generate a mask for the upper triangle
    mask = np.triu(np.ones_like(corr, dtype=bool))

    plt.figure()
    sns.set(font_scale=2.2)
    # Set up the matplotlib figure
    f, ax = plt.subplots(figsize=(30, 30))

    # Generate a custom diverging colormap
    cmap = sns.diverging_palette(230, 20, as_cmap=True)

    # Draw the heatmap with the mask and correct aspect ratio
    ax = sns.heatmap(custered, mask=mask, cmap=cmap, center=0,
                     square=True, linewidths=.5, cbar_kws={"shrink": .5}, xticklabels=True, yticklabels=True,
                     annot=True, annot_kws={"fontsize": 10.2}, fmt='.2f')
    plt.tight_layout()

    plt.savefig(savedir + 'clustered_corrsV2_' + name + '.png')
    plt.show()
    plt.clf()

def predict(data, y_vars, X_vars, models, scoring_metric, task_name, run_name):
    # data, y_vars, X_vars, models, scoring_metric, task_name = data, ['nfactors_is_impaired'], X_vars, get_cont_models(), 'r2', 'nfactors'
    logger.info('predict_at_T0_digot_experiment_extensive with y_vars: ' + str(
        y_vars) + ' ____________________________________')

    logger.info('X_vars:')
    logger.info(X_vars)
    logger.info('Y_vars:')
    logger.info(y_vars)

    data = data[~data[y_vars].isna().any(axis=1)]
    data = data[X_vars + y_vars + ['ID_code']]
    data[y_vars] = data[y_vars].astype(float)
    logger.info('Length of data: ' + str(len(data)))

    # test_multicolinear(data, X_vars)

    descriptive1 = data[X_vars + y_vars].describe().T
    pd.DataFrame(descriptive1).to_excel(
        'YOUR_PATH_HERE/descriptive_' + run_name + '_' + y_vars[
            0] + '_' + datetime.now().strftime(
            "%d_%m_%Y") + '.xlsx')

    results = []
    results_df = []
    for model in models:
        logger.info('Working with model: ' + str(model[0]))
        param_grid = model[2]
        use_fs = model[4]
        use_interaction = model[5]
        use_imputation = model[3]

        if use_imputation:
            param_grid["imputer"] = [IterativeImputer(max_iter=30, verbose=0)]
        else:
            param_grid["imputer"] = ['passthrough']

        if scoring_metric != 'r2':
            param_grid["oversample"] = [RandomOverSampler(sampling_strategy='minority')]
        else:
            param_grid["oversample"] = ['passthrough']

        pipe = create_pipe(model[1], X_vars, scoring_metric)

        final_best_model_fit, best_model, best_params, final_results_train, final_results_test = \
            run_pipe_dlcv(data, X_vars, y_vars, pipe, param_grid, scoring_metric,
                          only_best_model=False)
        results.append((final_best_model_fit, model, best_model, best_params, final_results_train, final_results_test))
        results_df.append({'model': model, 'best_model': best_model, 'best_params': best_params,
                           'train mean r2': np.mean(final_results_train['final_results_train_r2']),
                           'train std r2': np.std(final_results_train['final_results_train_r2']),
                           'test mean r2': np.mean(final_results_test['final_results_test_r2']),
                           'test std r2': np.std(final_results_test['final_results_test_r2']),

                           'train mean accuracy': np.mean(final_results_train['final_results_train_accuracy']),
                           'train std accuracy': np.std(final_results_train['final_results_train_accuracy']),
                           'test mean accuracy': np.mean(final_results_test['final_results_test_accuracy']),
                           'test std accuracy': np.std(final_results_test['final_results_test_accuracy']),

                           'train mean precision': np.mean(final_results_train['final_results_train_precision']),
                           'train std precision': np.std(final_results_train['final_results_train_precision']),
                           'test mean precision': np.mean(final_results_test['final_results_test_precision']),
                           'test std precision': np.std(final_results_test['final_results_test_precision']),

                           'train mean recall': np.mean(final_results_train['final_results_train_recall']),
                           'train std recall': np.std(final_results_train['final_results_train_recall']),
                           'test mean recall': np.mean(final_results_test['final_results_test_recall']),
                           'test std recall': np.std(final_results_test['final_results_test_recall']),

                           'train mean f1': np.mean(final_results_train['final_results_train_f1']),
                           'train std f1': np.std(final_results_train['final_results_train_f1']),
                           'test mean f1': np.mean(final_results_test['final_results_test_f1']),
                           'test std f1': np.std(final_results_test['final_results_test_f1']),

                           })

        pd.DataFrame(results_df).to_excel(
            'YOUR_PATH_HERE/scores_' + run_name + '_' + task_name + '_' + y_vars[
                0] + '_' + datetime.now().strftime(
                "%d_%m_%Y") + '.xlsx')

        logger.info("-----------------------------------------------------------------------------")

    logger.info("PICKELING RESULTS FOR THIS RUN")
    with open('YOUR_PATH_HERE/scores_' + run_name + task_name + '_' + '_' + y_vars[
        0] + '_' + datetime.now().strftime(
        "%d_%m_%Y") + '.pkl', "wb") as f:
        pickle.dump(results, f)

    return best_model, best_params, final_results_train, final_results_test

def get_digot_models():
    """
    Return all models used with a dichotomous outcome
    """
    models = []

    model = xgb.XGBClassifier(objective="binary:logistic", random_state=42, verbosity=1)
    param_grid = {
        "model__booster": ['gbtree'],
        "model__tree_method": ['gpu_hist'],
        "model__gpu_id": [1],
        "model__eta": [0.2, 0.4],
        "model__learning_rate": [0.01, 0.3],
        "model__max_depth": [2, 5],
        'model__alpha': [0.2, 0.8],
        'model__lambda': [0.2, 0.8]
    }
    models.append(('XGBRegressor_tree', model, param_grid, False, False, False))

    model = xgb.XGBClassifier(objective="binary:logistic", random_state=42, verbosity=1)
    param_grid = {
        "model__booster": ['gblinear'],
        'model__alpha': [0.01, 0.1, 0.5, 1],
        'model__lambda': [0.01, 0.1, 0.5, 1]
    }
    models.append(('XGBRegressor_linear', model, param_grid, False, False, False))

    model = GaussianProcessClassifier(random_state=42)
    param_grid = {
        "model__kernel": [1 * RBF(0.01, length_scale_bounds=(1, 1e10)) + WhiteKernel(noise_level_bounds=(1e-10, 1e10)),
                          1 * RBF(0.1, length_scale_bounds=(1, 1e10)) + WhiteKernel(noise_level_bounds=(1e-10, 1e10)),
                          1 * RBF(0.001, length_scale_bounds=(1, 1e10)) + WhiteKernel(noise_level_bounds=(1e-10, 1e10))]
    }
    models.append(('GPC', model, param_grid, True, 'sequential', False))

    model = GaussianNB()
    param_grid = {
    }
    models.append(('GaussianNB', model, param_grid, True, 'sequential', False))

    model = linear_model.LogisticRegression(max_iter=1000)
    param_grid = {
        'model__penalty': ['none'],
    }
    # Imputation, feature selection, interaction
    models.append(('LogisticRegression', model, param_grid, True, 'rfecv', False))

    model = linear_model.LogisticRegression(max_iter=10000)
    param_grid = {
        'model__solver': ['saga'],
        'model__penalty': ['elasticnet'],
        'model__l1_ratio': [0, 0.01, 0.1, 0.5, 0.9, 1],
        'model__C': [0.001, 0.01, 0.3, 0.5, 1, 10],
    }
    # Imputation, feature selection, interaction
    models.append(('Elasticnet', model, param_grid, True, 'rfecv', False))

    model = KNeighborsClassifier()
    param_grid = {
        'model__n_neighbors': [1, 2, 5, 10, 30, 60, 150],
        'model__weights': ['uniform', 'distance']
    }
    models.append(('KNeighborsClassifier', model, param_grid, True, 'sequential', False))

    model = DecisionTreeClassifier()
    param_grid = {
        'model__max_depth': [2, 5, 8, 10, 15],
        'model__min_samples_leaf': [1, 15, 40],
        'model__max_features': [1, 4, 8, None]
    }
    models.append(('DecisionTreeClassifier', model, param_grid, True, False, False))

    model = RandomForestClassifier(random_state=0)
    param_grid = {
        'model__max_depth': [2, 5, 8, 10, 15],
        'model__n_estimators': [5, 20, 100, 300],
        'model__min_samples_leaf': [1, 15, 40],
        'model__max_features': [1, 4, 8, None]
    }
    models.append(('RandomForestClassifier', model, param_grid, True, False, False))

    model = SVC(probability=True)
    param_grid = {
        'model__kernel': ['linear', 'poly', 'rbf', 'sigmoid'],
        'model__C': [0.01, 0.05, 0.1, 0.5, 0.9]  # l2 ridge (squared). Still needs feature selection

    }
    models.append(('SVC', model, param_grid, True, 'rfecv', False))

    return models

def get_cont_models():
    """
    Return all models used with a continuous outcome
    """
    models = []

    '''
    model = xgb.XGBRegressor(objective="reg:squarederror", random_state=42, verbosity=1)
    param_grid = {
        "model__booster": ['gbtree'],
        "model__tree_method": ['gpu_hist'],
        "model__gpu_id": [1],
        "model__eta": [0.2, 0.4],
        "model__learning_rate": [0.01, 0.3],
        "model__max_depth": [2, 5],
        'model__alpha': [0.2, 0.8],
        'model__lambda': [0.2, 0.8]
    }
    models.append(('XGBRegressor_tree', model, param_grid, False, False, False))
    '''

    model = xgb.XGBRegressor(objective="reg:squarederror", random_state=42, verbosity=1)
    param_grid = {
        "model__booster": ['gblinear'],
        'model__alpha': [0.01, 0.1, 0.5, 1],
        'model__lambda': [0.01, 0.1, 0.5, 1]
    }
    models.append(('XGBRegressor_linear', model, param_grid, False, False, False))
    '''
    model = LinearRegression()
    param_grid = {
    }
    models.append(('Regression', model, param_grid, True, 'rfecv', True))

    model = linear_model.ElasticNet(max_iter=10000, fit_intercept=True)
    param_grid = {
        'model__alpha': [0.01, 0.1, 1, 10, 100],
        'model__l1_ratio': [0, 0.01, 0.1, 0.5, 0.9, 1]
    }
    models.append(('ElasticNet', model, param_grid, True, False, True))

    model = GaussianProcessRegressor(random_state=42, )
    param_grid = {
        "model__kernel": [1 * RBF(0.01, length_scale_bounds=(1, 1e10)) + WhiteKernel(noise_level_bounds=(1e-10, 1e10)),
                          1 * RBF(0.1, length_scale_bounds=(1, 1e10)) + WhiteKernel(noise_level_bounds=(1e-10, 1e10)),
                          1 * RBF(0.001, length_scale_bounds=(1, 1e10)) + WhiteKernel(
                              noise_level_bounds=(1e-10, 1e10))],
        "model__alpha": [0.1, 0.7, 1, 3, 10]
    }
    models.append(('GPR', model, param_grid, True, False, False))

    model = BayesianRidge()
    param_grid = {
        "model__alpha_1": [1e-1, 1e-3, 1e-6, 1e-18],
        "model__alpha_2": [1e-1, 1e-3, 1e-6, 1e-18],
        "model__lambda_1": [1e-1, 1e-3, 1e-6, 1e-18],
        "model__lambda_2": [1e-1, 1e-3, 1e-6, 1e-18],
    }
    models.append(('BayesianRidge', model, param_grid, True, 'sequential', False))

    model = ARDRegression()
    param_grid = {
        "model__alpha_1": [1e-1, 1e-3, 1e-6, 1e-18],
        "model__alpha_2": [1e-1, 1e-3, 1e-6, 1e-18],
        "model__lambda_1": [1e-1, 1e-3, 1e-6, 1e-18],
        "model__lambda_2": [1e-1, 1e-3, 1e-6, 1e-18],
    }
    models.append(('ARDRegression', model, param_grid, True, 'sequential', False))

    model = KNeighborsRegressor()
    param_grid = {
        'model__n_neighbors': [1, 2, 5, 10, 30, 60, 150]
    }
    models.append(('KNeighborsRegressor', model, param_grid, True, 'sequential', True))

    model = DecisionTreeRegressor()
    param_grid = {
        'model__max_depth': [2, 5, 8, 10, 15],
        'model__min_samples_leaf': [1, 15, 40],
        'model__max_features': [1, 4, 8, None]
    }
    models.append(('DecisionTreeRegressor', model, param_grid, True, False, False))

    model = RandomForestRegressor()
    param_grid = {
        'model__max_depth': [2, 5, 8, 10, 15],
        'model__n_estimators': [5, 20, 100, 300],
        'model__min_samples_leaf': [1, 15, 40],
        'model__max_features': [1, 4, 8, None]
    }
    models.append(('RandomForestRegressor', model, param_grid, True, False, False))

    model = SVR()
    param_grid = {
        'model__kernel': ['linear', 'poly', 'rbf', 'sigmoid'],
        'model__C': [0.0001, 0.01, 0.5, 0.9, 10, 30],
        'model__epsilon': [0, 0.1, 1, 10]
    }
    models.append(('SVR', model, param_grid, True, 'rfecv', True))

    model = PLSRegression()
    param_grid = {
        'model__n_components': [1, 2, 3, 4, 8, 15]
    }
    models.append(('PLSRegression', model, param_grid, True, 'rfecv', True))
    '''
    return models

def run():
    """
    The following script performs all analyses under the 'Machine learning models' header.
    This includes the preprocessing of clinical variables, the DLCV procedure,
    reporting of the model performance, training of the best performing models on the complete dataset,
    and calculation of the shap values
    """

    logging.basicConfig(
        level=logging.INFO,
        format="%(asctime)s [%(levelname)s] %(message)s",
        handlers=[
            logging.FileHandler(datetime.now().strftime("%d_%m_%Y") + '_' + __name__ + "_models_" + run_name + ".log"),
            logging.StreamHandler()
        ]

    )
    logger = logging.getLogger(__name__)
    logger.setLevel(logging.DEBUG)

    # Load
    data = load() # Some function to load the data as a pandas dataframe
    logger.info('DONE LOADING')

    # Outcome variables for the continuous and dichotmous models
    y_vars_imp = ['T0_c_VEM_is_impaired',
                  'T0_c_VIM_is_impaired',
                  'T0_c_SDC_is_impaired',
                  'T0_c_S1RT_is_impaired',  #
                  'T0_c_SIR32_is_impaired',  #
                  'T0_c_CPT_is_impaired',
                  'T0_c_SAT_is_impaired',
                  'T0_c_FTT_is_impaired']
    y_vars_cont = ['T0_c_VEM',
                   'T0_c_VIM',
                   'T0_c_SDC',
                   'T0_c_S1RT',
                   'T0_c_SIR32',
                   'T0_c_CPT',
                   'T0_c_SAT',
                   'T0_c_FTT']

    # Restructure and preprocess data, and return column to be used as model in- and output
    X_vars, data = process_data_before_prediction(data, y_vars_cont, y_vars_imp)
    logger.info('DONE PREPROC')

    # Create baseline f1 for the dichotomous outcome model
    random_prediction_baseline(X_vars, data, y_vars_imp)

    # Run DLCV for the dichoutomous models
    for y_var in y_vars_imp:
       predict(data, [y_var], X_vars, get_digot_models(), 'f1', 'impaired', run_name)
    predict(data, ['anyfactor_is_impaired'], X_vars, get_digot_models(), 'f1', 'anyfactor', run_name)

    # Run DLCV for the dichoutomous continous models
    for y_var in y_vars_cont:
         predict(data, [y_var], X_vars, get_cont_models(), 'r2', 'cont', run_name)
    predict(data, ['nfactors_is_impaired'], X_vars, get_cont_models(), 'r2', 'nfactors', run_name )

def process_data_before_prediction(data, y_vars_cont, y_vars_imp):
    '''
    Preprocesses the panda dataframe
    This function further includes the steps for variable reduction as performed in the paper,
        including the generation of plots and the colulation of the VIF scores.
    This function is highly dependend on our particular dataset

    Parameters
    ----------
    df : pd.DataFrame
        Input dataframe
    y_vars_cont : list
        Continuous test scores
    y_vars_imp : list
        Dichotomous test scores

    Returns
    -------
    X_vars : list
        Variable names used as the final predictor set
    data : pd.Dataframe
        The dataframe as used by the models
    '''

    # Create dummies for pathological diagnosis
    data = data.merge(pd.get_dummies(data['PA_new']), left_index=True, right_index=True)
    pa_new_vars = list(pd.get_dummies(data['PA_new']).keys())

    data.loc[data['IDH1'] == 'untested', 'IDH1'] = np.nan
    data['IDH1'] = data['IDH1'].map({'IDH-': 0,
                                     'IDH+': 1})

    whogrades = ['WHO1', 'WHO2', 'WHO3', 'WHO4']
    new_complaints = ['Attention executive memory behavioural SB', 'Language SB', 'Epilepsy wegraking SB',
                      'Paresis motor deficits SB', 'Headache nieuw SB'
                      ]
    mni_split_names_lobes = [
        'Frontal Lobe_L',
        'Occipital Lobe_L',
        'Parietal Lobe_L',
        'Temporal Lobe_L',
        'Frontal Lobe_R',
        'Occipital Lobe_R',
        'Parietal Lobe_R',
        'Temporal Lobe_R']
    X_vars_start = ['age_T0',
                    'education_Verhage',
                    'sex',
                    'lateralization_left',
                    'lateralization_right',
                    'T0_corticosteroid',
                    'ASA_1_start',
                    'ASA_2_start',
                    'ASA_3_start',
                    'comorbidity',
                    'T0_AED',
                    'size',
                    'HADS_A_T0',
                    'HADS_D_T0',
                    'IDH1'] + whogrades + new_complaints + mni_split_names_lobes + pa_new_vars
    X_vars_corrplot = ['age_T0',
                       'education_Verhage',
                       'sex',
                       'T0_corticosteroid',
                       'comorbidity',
                       'T0_AED',
                       'size',
                       'HADS_A_T0',
                       'HADS_D_T0',
                       'ASA_1',
                       'ASA_2',
                       'IDH1',
                       'WHO_high'
                       ] \
                      + new_complaints + mni_split_names_lobes + pa_new_vars
    # Define outcome measures of objective 1 and objective 2
    data['nfactors_is_impaired'] = data[y_vars_imp].sum(axis=1)
    data.loc[data[y_vars_imp].isna().any(axis=1), 'nfactors_is_impaired'] = np.nan
    data['anyfactor_is_impaired'] = data['nfactors_is_impaired'] > 0
    data.loc[data[y_vars_imp].isna().any(axis=1), 'anyfactor_is_impaired'] = np.nan
    # Create descriptive statistics
    data[X_vars_start + y_vars_cont + y_vars_imp + ['nfactors_is_impaired', 'anyfactor_is_impaired']].astype(
        float).describe().T.to_excel(
        'YOUR_PATH_HERE/T0_paper_descriptiveV2.xlsx')
    # Impute IDH1 mutation status for grade 4 glioblastoma age 55 or over
    # -/0 is wildtype, +/1 is mutant
    data.loc[(data['age_T0'] >= 55) & (data['IDH1'] != '1') & (data['WHO_grade'] == 4)
             & (data['glioblastoma']) == 1, ['WHO_grade', 'PA_new']].value_counts()
    data.loc[(data['age_T0'] >= 55) & (data['IDH1'].isna()) & (data['WHO_grade'] == 4)
             & (data['glioblastoma']) == 1, ['WHO_grade', 'PA_new']].value_counts()
    data.loc[(data['age_T0'] >= 55) & (data['IDH1'] != '1') & (data['WHO_grade'] == 4)
             & (data['glioblastoma'] == 1), 'IDH1'] = 0  # 195
    # Exclude bilateral
    data = data[~data[['lateralization_left', 'lateralization_right']].all(axis=1)]
    # ===============================================================
    # Plot before reduce based on VIF an corr
    # ===============================================================
    X_vars_vif = ['age_T0',
                  'education_Verhage',
                  'sex',
                  'lateralization_left',
                  'T0_corticosteroid',
                  'comorbidity',
                  'T0_AED',
                  'size',
                  'HADS_A_T0',
                  'HADS_D_T0',
                  'ASA_1',
                  'IDH1',
                  'WHO_high'
                  ] \
                 + new_complaints + mni_split_names_lobes + pa_new_vars[1:]
    plotvarnames = ['Age',
                    'Education',
                    'Sex',
                    'Lateralization left',
                    'Corticosteroid use',
                    'Comorbidity',
                    'Antiepileptic drug use',
                    'Tumor size',
                    'HADS anxiety',
                    'HADS depression',
                    'ASA (I + II)',
                    'IDH1 (mutant)',
                    'WHO 3 + 4',
                    'Presents with behavioural problems*',
                    'Presents with language problems',
                    'Presents with loss of conciousness',
                    'Presents with motor deficits',
                    'Presents with headache',
                    'Frontal lobe left',
                    'Occipital lobe left',
                    'Parietal lobe left',
                    'Temporal lobe left',
                    'Frontal lobe right',
                    'Occipital lobe right',
                    'Parietal lobe right',
                    'Temporal lobe right',
                    'Glioblastoma',
                    'Oligodendroglioma']
    mapping = {old: new for old, new in zip(X_vars_vif, plotvarnames)}
    data_newnames = data.copy().rename(mapping, axis=1)
    make_correlation_matrix(data_newnames[plotvarnames], name='previf2')
    test_multicolinear(data_newnames[plotvarnames], plotvarnames)
    # ==========================================================
    # Reduce based on VIF an corr
    # ==========================================================
    data.loc[data[['T0_AED', 'Epilepsy wegraking SB']].any(axis=1), 'epilepsy_or_AED'] = 1
    data.loc[~data[['T0_AED', 'Epilepsy wegraking SB']].any(axis=1), 'epilepsy_or_AED'] = 0
    new_complaints.remove('Epilepsy wegraking SB')
    X_vars_vif = ['age_T0',
                  'education_Verhage',
                  'sex',
                  'lateralization_left',
                  'T0_corticosteroid',
                  'comorbidity',
                  'size',
                  'HADS_A_T0',
                  'HADS_D_T0',
                  'ASA_1',
                  'IDH1',
                  'WHO_high',
                  'epilepsy_or_AED'
                  ] \
                 + new_complaints + mni_split_names_lobes + pa_new_vars[1:]
    test_multicolinear(data[X_vars_vif], X_vars_vif)
    make_correlation_matrix(data[X_vars_corrplot], name='duringvif2')
    # Combine HADS scores based on VIF and correlations
    data['HADS_A_T0'] = (data['HADS_A_T0'] - data['HADS_A_T0'].mean()) / data['HADS_A_T0'].std()
    data['HADS_D_T0'] = (data['HADS_D_T0'] - data['HADS_D_T0'].mean()) / data['HADS_D_T0'].std()
    data['HADS'] = data['HADS_A_T0'] + data['HADS_D_T0']
    X_vars = ['age_T0',
              'education_Verhage',
              'sex',
              'lateralization_left',
              'T0_corticosteroid',
              'comorbidity',
              'size',
              'HADS',
              'ASA_1',
              'IDH1',
              'WHO_high',
              'epilepsy_or_AED'
              ] \
             + new_complaints + mni_split_names_lobes + pa_new_vars[1:]
    test_multicolinear(data[X_vars], X_vars)
    make_correlation_matrix(data[X_vars], name='duringvif2')
    # Descriptive statistics predictor set
    data[X_vars + y_vars_cont + y_vars_imp + ['nfactors_is_impaired', 'anyfactor_is_impaired']].to_excel(
        'YOUR_PATH_HERE/T0_paper_dataV2.xlsx')
    plotvarnames = ['Age',
                    'Education',
                    'Sex',
                    'Lateralization left',
                    'Corticosteroid use',
                    'Comorbidity',
                    'Tumor size',
                    'HADS combined',
                    'ASA (II + III)',
                    'IDH1 (mutant)',
                    'WHO 3 + 4',
                    'Presents with loss of conciousness / AED',
                    'Presents with behavioural problems*',
                    'Presents with language problems',
                    'Presents with motor deficits',
                    'Presents with headache',
                    'Frontal lobe left',
                    'Occipital lobe left',
                    'Parietal lobe left',
                    'Temporal lobe left',
                    'Frontal lobe right',
                    'Occipital lobe right',
                    'Parietal lobe right',
                    'Temporal lobe right',
                    'Glioblastoma',
                    'Oligodendroglioma']
    mapping = {old: new for old, new in zip(X_vars, plotvarnames)}
    data_newnames = data.copy().rename(mapping, axis=1)
    vifs = test_multicolinear(data_newnames[plotvarnames], plotvarnames)
    make_correlation_matrix(data_newnames[plotvarnames], name='aftervif2')
    return X_vars, data

def random_prediction_baseline(X_vars, data, y_vars_imp):
    '''
    Creates the baseline model scores (f1) for the dichotmous outcomes using a dummy classifier from SKlearn

    Parameters
    ----------
    data : pd.DataFrame
        Input dataframe
    X_vars : list
        Variables used for prediction. Values are not actually used by the dummy classifier
    y_vars_imp : list
        Dichotomous test scores for which baseline scores are calculated

    Returns
    -------
    None
        Writes scores to disk
    '''

    random_res = []
    for i in range(100):
        print(i)
        res = []
        for i, the_var in enumerate(y_vars_imp + ['anyfactor_is_impaired']):
            data_sub = data[data[the_var].notna()]
            pipe = Pipeline(
                [('imputer', IterativeImputer(max_iter=1, verbose=0)),
                 ('model', DummyClassifier(strategy="uniform"))])
            pipe.fit(data_sub[X_vars], data_sub[the_var])
            dummy_pred_mf = pipe.predict(data_sub[X_vars])
            res.append(f1_score(list(data_sub[the_var]), list(dummy_pred_mf)))
        random_res.append(res)
        # print(f"mf {the_var} {f1_score(data_sub[the_var], dummy_pred_mf)}")
    rand_pred = pd.DataFrame(random_res, columns=y_vars_imp + ['anyfactor_is_impaired'])
    rand_pred.to_excel('YOUR_PATH_HERE/f1_rand.xlsx')
    rand_pred.describe().T.to_excel('YOUR_PATH_HERE/f1_rand_descr.xlsx')

def model_interpretation(X_vars):
    '''
    Loads the final models from disk which were stored as .pkl files after training
    Picks the best model and calculates the SHAP values
    SHAP values are stored to disk if not there already for easy exploration and re-exploration of the SHAP values
    Play around with the function to explore interaction effects

    Parameters
    ----------
    X_vars : list
        Variables used for prediction

    Returns
    None
        Stores SHAP values on disk

    '''

    print('Startin shap')
    # Load results from disk
    cont, imp = aggregate_results()

    imp_best = imp.sort_values('test mean f1').groupby('var').last()['model']
    cont_best = cont.sort_values('test mean r2').groupby('var').last()['model']

    res_path = 'YOUR_PATH_HERE/'
    files = os.listdir(res_path)
    files = [file for file in files if ('.pkl' in file)]
    print(files)

    # Load data as used by the models
    data_orig = pd.read_excel('YOUR_PATH_HERE/T0_paper_dataV2.xlsx')

    for file in files:
        try:
            # file = 'CONT_N_scores_debugnfactors__nfactors_is_impaired_07_02_2023.pkl' # for objective 2
            print(file)

            with open(res_path + file, 'rb') as model_saved:
                model_saved = pickle.load(model_saved)

            y_var = file.split('_')[1]

            print(file, y_var)
            if ('impaired' in file and not 'nfactors_is' in file):
                best_name = imp_best[y_var]
            else:
                best_name = cont_best['N' if y_var == 'nfactors' else y_var]

            # best_name = 'XGBRegressor_linear' # for objective 2
            for model in model_saved:
                # print(model[1][0] )
                if model[1][0] == best_name:
                    pipe = model[2]

            print(best_name)

            if ('impaired' in file and not 'nfactors_is' in file):
                y_var = 'T0_c_' + y_var + '_is_impaired'
            else:
                y_var = 'T0_c_' + y_var
            y_var = 'anyfactor_is_impaired' if y_var == 'T0_c_ANY_is_impaired' else y_var
            y_var = 'nfactors_is_impaired' if y_var == 'T0_c_N' else y_var
            data = data_orig.copy()
            data = data[~data[y_var].isna()]
            data = data[X_vars + [y_var]]
            data[y_var] = data[y_var].astype(float)

            from_disk = res_path + 'SHAP_VALS_' + file[:-4] + '_' + best_name + '.pickle'

            explainer = shap.Explainer(pipe.predict, data[X_vars])

            if os.path.exists(from_disk):
                with open(from_disk, 'rb') as input_file:
                    print('Opening from disk', from_disk)
                    shap_values = pickle.load(input_file)
            else:
                shap_values = explainer(data[X_vars].iloc[:, :])

                with open(res_path + 'SHAP_VALS_' + file[:-4] + '_' + best_name + '.pickle', 'wb') as handle:
                    pickle.dump(shap_values, handle)

            plotvarnames = ['Age',
                            'Education',
                            'Sex',
                            'Lateralization left',
                            'Corticosteroid use',
                            'Comorbidity',
                            'Tumor size',
                            'HADS combined',
                            'ASA (II + III)',
                            'IDH1 (mutant)',
                            'WHO III + IV',
                            'Presents with loss of conciousness / AED',
                            'Presents with behavioural problems*',
                            'Presents with language problems',
                            'Presents with motor deficits',
                            'Presents with headache',
                            'Frontal lobe left',
                            'Occipital lobe left',
                            'Parietal lobe left',
                            'Temporal lobe left',
                            'Frontal lobe right',
                            'Occipital lobe right',
                            'Parietal lobe right',
                            'Temporal lobe right',
                            'Glioblastoma',
                            'Oligodendroglioma']

            mapping = {old: new for old, new in zip(X_vars, plotvarnames)}
            data_toplot = data.rename(mapping, axis=1)
            shap_values.feature_names = plotvarnames
            shap.plots.beeswarm(shap_values)
            plt.figure()
            shap.summary_plot(shap_values, data_toplot[plotvarnames].iloc[:, :], show=False, max_display=999)
            plt.savefig(res_path + 'SHAP_SUMM_' + file[:-4] + '_' + best_name + '.jpg')
            plt.clf()
            # shap.plots.scatter(shap_values[:, "size"])
            # shap.plots.scatter(shap_values[:, "age_T0"])
            # shap.plots.scatter(shap_values[:, "HADS"])

            # ====================================== random stuff
            # for i in range(len(X_vars)):
            #     shap.dependence_plot(0, shap_values.values, shap_values.data, feature_names=X_vars, interaction_index=i)


            shap.dependence_plot(1, shap_values.values, shap_values.data, feature_names=X_vars, interaction_index='WHO_high')
            shap.dependence_plot(0, shap_values.values, shap_values.data, feature_names=X_vars, interaction_index='auto')
            # shap.dependence_plot('WHO_high', shap_values.values, shap_values.data, feature_names=X_vars, interaction_index='age_T0', x_jitter=0.6)

            # for i in range(len(X_vars)):
            #     shap.dependence_plot(6, shap_values.values, shap_values.data, feature_names=X_vars, interaction_index=i)
            sns.scatterplot(y='T0_c_S1RT', x='age_T0', hue='T0_corticosteroid', data=data)


        except:
            print('Something went wrong with', file)

def aggregate_results():
    '''
    Aggregates the results of the different outcome measures into one file.
    Used when exploring the SHAP values

    Returns
    Cont : pd.DataFrame
        Results for the models with a continuous outcome
    Imp : pd.DataFrame
        Results for the models with a dichotomous outcomes
    '''
    res_path = '/YOUR_PATH_HERE/'
    files = os.listdir(res_path)
    files = [file for file in files if ('.xlsx' in file and not 'rand' in file)]
    combined = pd.DataFrame()
    for file in files:
        name = file.split('_')[1]
        task = file.split('_')[0]
        print(name, task)
        data_add = pd.read_excel(res_path + file)
        data_add['var'] = name
        data_add['task'] = task
        combined = pd.concat([combined, data_add])
    combined['model'] = combined['model'].str.split('\'')
    combined['model'] = [item[1] for item in list(combined['model'])]
    random_f1 = pd.read_excel('YOUR_PATH_HERE/f1_rand_descr.xlsx').reset_index()
    random_f1['model'] = 'rand'
    random_f1['task'] = 'IMP'
    random_f1 = random_f1.rename({"Unnamed: 0": 'var', 'mean': 'test mean f1', 'std': 'test std f1'}, axis=1)
    random_f1['var'] = [item.split('_')[2] for item in random_f1['var']]
    random_f1.loc[random_f1['var'] == 'impaired', 'var'] = 'ANY'
    combined = combined.append(random_f1[['var', 'model', 'test mean f1', 'test std f1', 'task']])

    cont = combined[(combined['task'] == 'CONT') | (combined['task'] == 'N')]
    cont.loc[cont["test std r2"].isna(), "test std r2"] = 0
    imp = combined[(combined['task'] == 'IMP') | (combined['task'] == 'ANY')]
    imp.loc[imp["test std f1"].isna(), "test std f1"] = 0

    imp.sort_values('test mean f1').drop_duplicates(subset=['var'], keep='last')[
        ['model', 'best_params', 'train mean accuracy',
         'train std accuracy', 'test mean accuracy', 'test std accuracy',
         'train mean precision', 'train std precision', 'test mean precision',
         'test std precision', 'train mean recall', 'train std recall',
         'test mean recall', 'test std recall', 'train mean f1', 'train std f1',
         'test mean f1', 'test std f1', 'var']].to_excel('YOUR_PATH_HERE/best_imp.xlsx')
    cont.sort_values('test mean r2').drop_duplicates(subset=['var'], keep='last')[
        ['model', 'best_params', 'train mean r2',
         'train std r2', 'test mean r2', 'test std r2', 'var', 'task']].to_excel(
        'YOUR_PATH_HERE/best_cont.xlsx')

    combined['model'] = combined['model'].replace({'rand': 'Random (baseline)',
                                                   'XGBRegressor_tree': 'XGB Tree',
                                                   'XGBRegressor_linear': 'XGB Linear',
                                                   })
    orig_imp_vars = ['S1RT', 'ANY', 'CPT', 'VEM', 'SDC', 'VIM', 'FTT', 'SAT', 'SIR32']
    new_imp_vars = ['Simple reaction time', 'Any', 'Continuous performance', 'Verbal memory', 'Symbol digit',
                    'Visual memory', 'Finger tapping', 'Shifting attention', 'Stroop interference']
    combined['var'] = combined['var'].replace(dict(zip(orig_imp_vars, new_imp_vars)))
    combined['task'] = combined['task'].replace({'IMP': 'Dichotomous outcomes', 'CONT': 'Continuous outcomes'})
    combined = combined.sort_values(['task', 'var', 'model'])

    combined.to_excel('YOUR_PATH_HERE/all_performances.xlsx')

    return cont, imp

def create_pipe(model):
    '''
    Creates the model pipeline including scaling, imputing, and oversampling
    Imputer and oversampler are populated by the parameter grid

    Parameters
    ----------
    data : pd.DataFrame
        Input dataframe
    X_vars : list
        Variables used for prediction. Values are not actually used by the dummy classifier
    y_vars_imp : list
        Dichotomous test scores for which baseline scores are calculated

    Returns
    -------
    None
        Writes scores to disk
    '''
    pipe = Pipeline(
        [('scaler', StandardScaler()),
         ('imputer', "passthrough"),
         ('oversample', "passthrough"),
         ('model', model)])

    return pipe

def run_pipe_dlcv(data, X_vars, y_vars, pipe, param_grid, scoring, only_best_model=False):
    '''
    Runs the double loop cross validation procudure including the training the final model on the complete dataset
    This function is called individually for each model, resulting in an performance estimate and final trained model
        for each model type

    Parameters
    ----------
    data : pd.DataFrame
        Input dataframe
    X_vars : list
        Variables used for prediction. 
    y_vars : list
        Outcome measure
    pipe : Pipeline
        sklearn pipeline including the model, scaling, imputation and oversampling
    param_grid : dict
        The parameters to explore during gridsearch, and the parameters for the preprocessing (not used for gridsearch)
    scoring : Str
        Scoring metric to use (R2 or f1)
    only_best_model : Bool
        True if we only want to train the models on the complete dataset
        False if we also want to get performance estimates using DLCV

    Returns
    final_best_model_fit : sklearn model
        fitted sklearn model, trained on the complete dataset. This one is used for interpretation
    final_best_model : str?
        The estimator name
    final_best_params : Dict
        The optimized hyperparameters
    final_results_train : list
        Tain set accuracies for the model as found during DLCV
    final_results_test : list
        Test set accuracies for the model as found during DLCV

    Model results and fitted models are also written to disk
    '''
    X = data[X_vars]
    y = data[y_vars]

    logger.info('X shape: ' + str(X.shape))
    logger.info('y shape: ' + str(y.shape))
    logger.info('y vars: ' + str(y_vars))

    # final_results_test_auc = list()
    final_results_test_r2 = list()
    final_results_test_accuracy = list()
    final_results_test_precision = list()
    final_results_test_recall = list()
    final_results_test_f1 = list()
    # final_results_train_auc = list()
    final_results_train_r2 = list()
    final_results_train_accuracy = list()
    final_results_train_precision = list()
    final_results_train_recall = list()
    final_results_train_f1 = list()
    if not only_best_model:

        for i in range(10):
            plt.close('all')

            logger.info('Repeat: ' + str(i))
            cv_outer = KFold(n_splits=10, shuffle=True)

            outer_results_test_auc = list()
            outer_results_test_r2 = list()
            outer_results_test_accuracy = list()
            outer_results_test_precision = list()
            outer_results_test_recall = list()
            outer_results_test_f1 = list()
            # outer_results_train_auc = list()
            outer_results_train_r2 = list()
            outer_results_train_accuracy = list()
            outer_results_train_precision = list()
            outer_results_train_recall = list()
            outer_results_train_f1 = list()

            for train_ix, test_ix in cv_outer.split(X):
                cv_inner = KFold(n_splits=6, shuffle=True)

                search = GridSearchCV(pipe, param_grid, scoring=scoring,
                                               n_jobs=-1, cv=cv_inner, refit=True, verbose=0)


                X_train, X_test = X.iloc[train_ix, :], X.iloc[test_ix, :]
                y_train, y_test = y.iloc[train_ix], y.iloc[test_ix]
                logger.info('Len train: ' + str(len(y_train)))
                logger.info('Len test: ' + str(len(y_test)))

                result = search.fit(X_train, y_train.values.ravel())
                logger.info('Fit done')

                best_model = result.best_estimator_
                yhat_test = best_model.predict(X_test)
                yhat_train = best_model.predict(X_train)
                # acc = r2_score(y_test.values.ravel(), yhat)

                if scoring == 'f1':
                    # acc_test_auc = metrics.roc_auc_score(y_test.values.ravel(), yhat_test)
                    acc_test_r2 = np.nan
                    acc_test_accuracy = metrics.balanced_accuracy_score(y_test.values.ravel(), yhat_test)
                    acc_test_precision = metrics.precision_score(y_test.values.ravel(), yhat_test)
                    acc_test_recall = metrics.recall_score(y_test.values.ravel(), yhat_test)
                    acc_test_f1 = f1_score(y_test.values.ravel(), yhat_test)
                    # acc_train_auc = metrics.roc_auc_score(y_train.values.ravel(), yhat_train)
                    acc_train_r2 = np.nan
                    acc_train_accuracy = metrics.balanced_accuracy_score(y_train.values.ravel(), yhat_train)
                    acc_train_precision =  metrics.precision_score(y_train.values.ravel(), yhat_train)
                    acc_train_recall = metrics.recall_score(y_train.values.ravel(), yhat_train)
                    acc_train_f1 = f1_score(y_train.values.ravel(), yhat_train)

                    acc = acc_test_f1

                    tn, fp, fn, tp = confusion_matrix(y_test.values.ravel(), yhat_test).ravel()
                    logger.info("Inner scores")
                    logger.info(f'Tn: {tn}, fp: {fp}, fn: {fn}, tp: {tp}')
                    logger.info(f'F1 score: {f1_score(y_test.values.ravel(), yhat_test)}')

                    probas = best_model.predict_proba(X_test)[::, 1]

                elif scoring == 'r2':

                    acc_test_auc = np.nan
                    acc_test_r2 = r2_score(y_test.values.ravel(), yhat_test)
                    acc_test_accuracy = np.nan
                    acc_test_precision = np.nan
                    acc_test_recall = np.nan
                    acc_test_f1 = np.nan
                    # acc_train_auc = np.nan
                    acc_train_r2 = r2_score(y_train.values.ravel(), yhat_train)
                    acc_train_accuracy = np.nan
                    acc_train_precision = np.nan
                    acc_train_recall = np.nan
                    acc_train_f1 = np.nan

                    acc = acc_test_r2
                    logger.info(f"Accuracy r2: {acc}")


                else:
                    raise Exception('No scoring')

                logger.info('Scoring done done %.3f' % acc)
                # outer_results_test_auc.append(acc_test_auc)
                outer_results_test_r2.append(acc_test_r2)
                outer_results_test_accuracy.append(acc_test_accuracy)
                outer_results_test_precision.append(acc_test_precision)
                outer_results_test_recall.append(acc_test_recall)
                outer_results_test_f1.append(acc_test_f1)
                # outer_results_train_auc.append(acc_train_auc)
                outer_results_train_r2.append(acc_train_r2)
                outer_results_train_accuracy.append(acc_train_accuracy)
                outer_results_train_precision.append(acc_train_precision)
                outer_results_train_recall.append(acc_train_recall)
                outer_results_train_f1.append(acc_train_f1)
                logger.info('>inner: acc=%.3f, est=%.3f, cfg=%s' % (acc, result.best_score_, result.best_params_))


            if scoring == 'r2':
                logger.info('Outer accuracy test: %.3f (%.3f)' % (np.mean(acc_test_r2), np.std(acc_test_r2)))
                logger.info('Outer accuracy train: %.3f (%.3f)' % (np.mean(outer_results_train_r2), np.std(outer_results_train_r2)))
            elif scoring == 'f1':
                logger.info('Outer accuracy test: %.3f (%.3f)' % (np.mean(acc_test_f1), np.std(acc_test_f1)))
                logger.info('Outer accuracy train: %.3f (%.3f)' % (
                np.mean(outer_results_train_f1), np.std(outer_results_train_f1)))

            logger.info('-------------------------------')

            # final_results_test_auc = final_results_test_auc + outer_results_test_auc
            final_results_test_r2 = final_results_test_r2 + outer_results_test_r2
            final_results_test_accuracy = final_results_test_accuracy + outer_results_test_accuracy
            final_results_test_precision = final_results_test_precision + outer_results_test_precision
            final_results_test_recall = final_results_test_recall + outer_results_test_recall
            final_results_test_f1 = final_results_test_f1 + outer_results_test_f1
            # final_results_train_auc = final_results_train_auc + outer_results_train_auc
            final_results_train_r2 = final_results_train_r2 + outer_results_train_r2
            final_results_train_accuracy = final_results_train_accuracy + outer_results_train_accuracy
            final_results_train_precision = final_results_train_precision + outer_results_train_precision
            final_results_train_recall = final_results_train_recall + outer_results_train_recall
            final_results_train_f1 = final_results_train_f1 + outer_results_train_f1

        if scoring == 'f1':
            logger.info('Final accuracy test: %.3f (%.3f)' % (np.mean(final_results_test_f1), np.std(final_results_test_f1)))
            logger.info('Final accuracy train: %.3f (%.3f)' % (np.mean(final_results_train_f1), np.std(final_results_train_f1)))
        elif scoring == 'r2':
            logger.info('Final accuracy test: %.3f (%.3f)' % (np.mean(final_results_test_r2), np.std(final_results_test_r2)))
            logger.info('Final accuracy train: %.3f (%.3f)' % (np.mean(final_results_train_r2), np.std(final_results_train_r2)))

    print("Doing final fit")
    cv_inner = KFold(n_splits=6, shuffle=True)
    search = GridSearchCV(pipe, param_grid, scoring=scoring, n_jobs=-1, cv=cv_inner, refit=True, verbose=4)
    data = data[~data[y_vars].isna().any(axis=1)]
    data = data[X_vars + y_vars + ['ID_code']]
    data[y_vars] = data[y_vars].astype(float)
    final_best_model_fit = search.fit(X, y)
    final_best_model = final_best_model_fit.best_estimator_
    final_best_params = final_best_model_fit.best_params_
    prediction = final_best_model.predict(X)

    logger.info('Final results fitted on everything')
    logger.info(final_best_model)

    final_results_test = { 'final_results_test_r2' : final_results_test_r2, 'final_results_test_accuracy' : final_results_test_accuracy, 'final_results_test_precision' : final_results_test_precision, 'final_results_test_recall' : final_results_test_recall, 'final_results_test_f1' : final_results_test_f1}
    final_results_train = {'final_results_train_r2' : final_results_train_r2, 'final_results_train_accuracy' : final_results_train_accuracy, 'final_results_train_precision' : final_results_train_precision, 'final_results_train_recall' : final_results_train_recall, 'final_results_train_f1' : final_results_train_f1}

    return final_best_model_fit, final_best_model, final_best_params, final_results_train, final_results_test

if __name__ == "__main__":
    run()
